# Supplementary material for: catena-Poly[[{N,N-dimethyl-N′-[1-(pyridin-2-yl)ethyl­idene]ethane-1,2-diamine-κ3 N,N′,N′′}(thio­cyanato-κN)cadmium]-μ-thio­cyanato-κ2 S:N]
Source: Acta Crystallogr Sect E Struct Rep Online. 2011 Mar 26;67(Pt 4):m480. doi: 10.1107/S1600536811010063 (PMC3099776; doi:10.1107/S1600536811010063)
Supplement: Supplementary file 2 [file e-67-0m480-Isup2.hkl]

# 
# h,k,l, Fc-squared, Fo-squared, sigma(Fo-squared) and status flag 
# 
data_I
_shelx_title ' 3 in P2(1)/c' 
_shelx_refln_list_code          4 
_shelx_F_calc_maximum      251.46 
_exptl_crystal_F_000       840.00 
_reflns_d_resolution_high  0.7828 
 
loop_ 
 _symmetry_equiv_pos_as_xyz 
 'x, y, z' 
 '-x, y+1/2, -z+1/2' 
 '-x, -y, -z' 
 'x, -y-1/2, z-1/2' 
 
_cell_length_a    14.6024 
_cell_length_b     9.5827 
_cell_length_c    12.8714 
_cell_angle_alpha  90.000 
_cell_angle_beta  107.483 
_cell_angle_gamma  90.000 
 
_shelx_F_squared_multiplier     1.000 
 
loop_ 
 _refln_index_h 
 _refln_index_k 
 _refln_index_l 
 _refln_F_squared_calc 
 _refln_F_squared_meas 
 _refln_F_squared_sigma 
 _refln_observed_status 
   2   0   0    47298.13    41130.66   1127.44 o 
   3   0   0      610.35      523.54     25.19 o 
   4   0   0    16233.76    15061.46    536.04 o 
   5   0   0    15774.55    14984.81    667.98 o 
   6   0   0    30780.14    29503.05   1192.35 o 
   7   0   0    14445.64    14372.35    547.80 o 
   8   0   0    15261.76    13785.95    435.23 o 
   9   0   0     8526.30     8468.49    272.30 o 
  10   0   0     1945.76     1835.99     90.19 o 
  11   0   0     8563.97     7925.44    328.34 o 
  12   0   0        5.80       10.67     20.36 o 
  13   0   0     9659.80     8969.87    290.66 o 
  14   0   0      236.20      332.28     29.29 o 
  15   0   0     3105.62     3180.47    177.35 o 
  16   0   0      193.64      235.26     26.34 o 
  17   0   0     1377.02     1468.36     66.07 o 
   2   1   0      771.55      869.32     25.99 o 
   3   1   0    33113.36    32363.07    626.51 o 
   4   1   0    17653.83    16801.28    412.92 o 
   5   1   0    48241.91    46115.88   1055.60 o 
   6   1   0     9148.86     9280.10    194.16 o 
   7   1   0     5621.93     5443.92    126.20 o 
   8   1   0     6321.86     5937.97    137.33 o 
   9   1   0      747.59      683.71     22.39 o 
  10   1   0     7049.22     6906.66    171.40 o 
  11   1   0     3111.23     2960.51     74.44 o 
  12   1   0    10023.52     9543.45    217.36 o 
  13   1   0      423.73      445.38     23.09 o 
  14   1   0     1411.19     1439.92     81.48 o 
  15   1   0       58.97       41.15     13.23 o 
  16   1   0      968.39     1029.11     36.04 o 
  17   1   0      345.76      332.52     25.47 o 
   0   2   0    25550.09    25444.28    696.63 o 
   1   2   0        0.46       -2.36      2.36 o 
   2   2   0      439.88      384.60     12.97 o 
   3   2   0      401.20      360.07     19.11 o 
   4   2   0      799.23      697.74     22.11 o 
   5   2   0    10390.47    10278.01    205.78 o 
   6   2   0     8427.20     8645.26    171.25 o 
   7   2   0    12669.81    12742.85    250.62 o 
   8   2   0     6549.26     6455.33    130.35 o 
   9   2   0     1992.59     1959.42     44.49 o 
  10   2   0      273.11      282.53     14.81 o 
  11   2   0      149.32      154.26     13.43 o 
  12   2   0       33.47       19.44      9.43 o 
  13   2   0     4244.73     3958.09    131.89 o 
  14   2   0       26.61       -7.19      9.37 o 
  15   2   0     2072.84     2068.43     79.63 o 
  16   2   0       35.47       21.37     12.10 o 
  17   2   0     1349.22     1243.87    171.12 o 
   1   3   0     3050.34     2856.82     57.74 o 
   2   3   0     4645.78     4547.40     95.70 o 
   3   3   0    11029.45    10816.70    229.13 o 
   4   3   0        3.70       10.59      4.28 o 
   5   3   0     7144.33     6777.31    155.91 o 
   6   3   0      309.34      296.74     11.96 o 
   7   3   0      557.72      528.95     16.04 o 
   8   3   0     1735.03     1658.40     38.45 o 
   9   3   0      653.99      630.83     19.25 o 
  10   3   0     4362.66     4165.39     93.77 o 
  11   3   0     1015.93      986.00     32.35 o 
  12   3   0     3063.94     2968.93     80.88 o 
  13   3   0      847.50      770.49     29.51 o 
  14   3   0      666.13      661.23     28.03 o 
  15   3   0       68.80       52.32     15.03 o 
  16   3   0      771.77      757.20     31.48 o 
  17   3   0        9.34       -3.08     13.09 o 
   0   4   0    20136.06    20401.07   1199.15 o 
   1   4   0        0.43       10.50      3.81 o 
   2   4   0    20134.53    19656.50    520.67 o 
   3   4   0       66.04       66.04      5.21 o 
   4   4   0     6337.32     6037.01    130.80 o 
   5   4   0      497.99      398.63     14.86 o 
   6   4   0     6072.92     6090.67    122.95 o 
   7   4   0     4555.23     4570.96     97.37 o 
   8   4   0     8047.13     8414.74    181.03 o 
   9   4   0     1501.17     1485.27     36.36 o 
  10   4   0     1846.34     1839.97     47.09 o 
  11   4   0      447.70      473.77     23.48 o 
  12   4   0      668.55      661.83     27.05 o 
  13   4   0     3684.50     3493.22    125.49 o 
  14   4   0       49.78       53.15     12.48 o 
  15   4   0     2076.63     2088.80     84.18 o 
  16   4   0      142.55      142.23     22.20 o 
   1   5   0     7333.84     7485.90    148.65 o 
   2   5   0     3352.03     3449.84     71.68 o 
   3   5   0    14385.14    14686.91    376.84 o 
   4   5   0      666.61      632.37     17.68 o 
   5   5   0     7200.10     7121.81    154.79 o 
   6   5   0      121.26      126.69      9.76 o 
   7   5   0     3252.83     3401.53     72.51 o 
   8   5   0     1510.82     1601.15     38.47 o 
   9   5   0     1205.85     1219.23     31.84 o 
  10   5   0     2791.51     2874.14     73.76 o 
  11   5   0     2024.97     2064.68     62.32 o 
  12   5   0     1974.72     1907.60     92.44 o 
  13   5   0      416.14      443.97     37.80 o 
  14   5   0      669.62      642.02     32.04 o 
  15   5   0       13.62        7.40     13.19 o 
  16   5   0      589.97      531.77     39.47 o 
   0   6   0     3810.78     4005.31    120.36 o 
   1   6   0      105.77      137.98     11.66 o 
   2   6   0      691.79      728.37     19.74 o 
   3   6   0       18.01       16.32      5.00 o 
   4   6   0      132.28      162.57      9.26 o 
   5   6   0      424.84      427.64     15.14 o 
   6   6   0      974.51     1022.91     29.49 o 
   7   6   0     1549.87     1616.20     42.12 o 
   8   6   0      632.88      654.12     23.45 o 
   9   6   0      399.04      442.68     20.79 o 
  10   6   0      480.47      526.35     26.13 o 
  11   6   0      768.21      752.81     29.88 o 
  12   6   0        1.25       -9.19      9.19 o 
  13   6   0      567.15      561.13     41.50 o 
  14   6   0       50.36       32.09     14.55 o 
  15   6   0     1004.06     1041.08     49.42 o 
   1   7   0      211.18      228.92     17.06 o 
   2   7   0      282.12      288.73     14.05 o 
   3   7   0        8.33        3.23      5.08 o 
   4   7   0       24.62        8.78      5.85 o 
   5   7   0      578.31      619.69     21.99 o 
   6   7   0      127.72       98.71     10.59 o 
   7   7   0       91.00       83.71     10.39 o 
   8   7   0      105.80      107.68     13.18 o 
   9   7   0      183.81      232.01     17.37 o 
  10   7   0      322.01      402.62     23.38 o 
  11   7   0      149.75      140.32     15.90 o 
  12   7   0      139.22      113.39     18.16 o 
  13   7   0        0.68       -9.58     11.99 o 
  14   7   0       13.73       -1.43     11.16 o 
   0   8   0      275.19      295.10     18.40 o 
   1   8   0        0.91       -5.57      5.57 o 
   2   8   0      248.19      239.51     18.89 o 
   3   8   0      144.87      141.18     11.22 o 
   4   8   0       47.38       46.37      8.73 o 
   5   8   0        4.91       -2.78     10.28 o 
   6   8   0      635.62      710.29     27.51 o 
   7   8   0      478.68      508.17     23.97 o 
   8   8   0        1.98       -8.10      8.71 o 
   9   8   0       34.13       -4.90     10.96 o 
  10   8   0      152.17      146.28     17.84 o 
  11   8   0       11.90        4.38     12.42 o 
  12   8   0       42.82       35.57     15.89 o 
  13   8   0        5.10       -3.39     13.94 o 
   1   9   0      474.11      481.80     29.75 o 
   2   9   0       88.46       80.68     16.01 o 
   3   9   0      186.10      161.49     16.23 o 
   4   9   0      394.35      362.48     23.32 o 
   5   9   0      126.85      112.35     22.92 o 
   6   9   0       36.41       29.22     11.95 o 
   7   9   0        1.01       -2.00     12.29 o 
   8   9   0      162.79      170.19     22.64 o 
   9   9   0       72.72       54.71     18.01 o 
  10   9   0       69.03       32.54     16.33 o 
  11   9   0       68.14       67.24     17.95 o 
  12   9   0       61.38        9.94     20.51 o 
   0  10   0      981.77      854.96     56.13 o 
   1  10   0       27.70       21.11     13.46 o 
   2  10   0       74.96       58.25     15.75 o 
   3  10   0       20.46        9.29     14.08 o 
   4  10   0      457.45      466.83     32.20 o 
   5  10   0      493.26      440.35     55.24 o 
   6  10   0      113.20      109.31     20.64 o 
   7  10   0       40.71       27.21     13.19 o 
   8  10   0       17.87        2.53     12.99 o 
   9  10   0       91.01       88.46     19.45 o 
  10  10   0        8.13      -20.13     20.13 o 
   1  11   0     2699.78     2587.35     88.83 o 
   2  11   0       16.43       15.10     14.43 o 
   3  11   0      744.43      713.80     49.40 o 
   4  11   0       69.83       75.67     17.76 o 
   5  11   0      786.74      799.06     42.33 o 
   6  11   0      104.57       84.83     18.41 o 
   7  11   0      558.83      617.97     45.81 o 
   0  12   0     1217.18     1088.86     70.02 o 
   1  12   0        0.07        6.99     14.32 o 
   2  12   0      533.54      502.19     35.59 o 
   3  12   0       17.10        8.01     15.07 o 
 -18   1   1       20.34        8.38     17.21 o 
 -17   1   1        0.30       -5.15     14.58 o 
 -16   1   1       77.57       71.56     14.19 o 
 -15   1   1       47.24       43.45     13.37 o 
 -14   1   1       54.36       36.43     12.08 o 
 -13   1   1      877.23      848.89     30.32 o 
 -12   1   1      275.36      245.84     16.18 o 
 -11   1   1        8.97        8.03      7.20 o 
 -10   1   1        2.38        1.11      4.78 o 
  -9   1   1     1165.57     1102.33     29.61 o 
  -8   1   1       16.91       23.94      4.90 o 
  -7   1   1      164.56      126.07      7.35 o 
  -6   1   1     1110.55     1126.92     26.03 o 
  -5   1   1     3252.66     3055.32     69.18 o 
  -4   1   1      476.86      431.80     12.18 o 
  -3   1   1     3675.08     3509.87     79.92 o 
  -2   1   1     2246.83     2179.90     46.25 o 
  -1   1   1      891.43      815.46     18.40 o 
   0   1   1        8.10       -4.17      4.17 o 
   1   1   1      930.83      993.71     20.94 o 
   2   1   1     6610.71     6469.77    160.86 o 
   3   1   1    13069.38    12950.94    386.26 o 
   4   1   1     4328.14     4275.53    148.02 o 
   5   1   1     8029.37     7986.44    234.63 o 
   6   1   1     1661.01     1531.32     40.79 o 
   7   1   1      380.73      392.26     14.38 o 
   8   1   1     3130.47     2909.90     65.92 o 
   9   1   1      223.88      204.71     12.17 o 
  10   1   1      153.70      152.55     12.29 o 
  11   1   1      272.68      289.12     17.56 o 
  12   1   1       12.70        9.81      7.80 o 
  13   1   1       79.75       35.52     10.70 o 
  14   1   1      330.81      319.56     21.93 o 
  15   1   1       38.47       14.24     12.15 o 
  16   1   1      289.05      276.09     21.06 o 
  17   1   1       44.72       35.07     12.75 o 
 -17   2   1      347.10      312.36     28.89 o 
 -16   2   1      372.11      399.17     36.62 o 
 -15   2   1       14.09        6.15     10.12 o 
 -14   2   1       76.85       55.41     12.46 o 
 -13   2   1       39.49       21.13      9.34 o 
 -12   2   1       84.00       53.84     10.94 o 
 -11   2   1      129.89      129.27     12.91 o 
 -10   2   1     1464.23     1409.88     39.23 o 
  -9   2   1        0.93       -3.62      4.76 o 
  -8   2   1     1206.96     1107.97     28.90 o 
  -7   2   1       86.50      102.09      6.95 o 
  -6   2   1       68.73      119.67      6.96 o 
  -5   2   1     2491.72     2578.68     57.30 o 
  -4   2   1     3487.27     3268.29     66.20 o 
  -3   2   1       13.94       25.13      4.09 o 
  -2   2   1    11658.53    11667.24    240.59 o 
  -1   2   1      172.51      197.10      6.77 o 
   0   2   1        1.28       -2.06      2.06 o 
   1   2   1        6.45       14.13      3.20 o 
   2   2   1      719.08      751.33     18.42 o 
   3   2   1    12834.51    13151.61    256.80 o 
   4   2   1     2253.15     2381.24     53.67 o 
   5   2   1      967.95      930.79     26.20 o 
   6   2   1      216.49      247.68     10.04 o 
   7   2   1     1751.29     1587.49     43.36 o 
   8   2   1       64.97       63.40      7.68 o 
   9   2   1     5288.73     4939.87    108.45 o 
  10   2   1       84.80       76.20     10.27 o 
  11   2   1       86.25       72.87     11.06 o 
  12   2   1       18.84        6.96      9.45 o 
  13   2   1      502.49      545.97     26.08 o 
  14   2   1      211.14      237.20     18.28 o 
  15   2   1       71.26       79.70     13.31 o 
  16   2   1      238.26      186.86     18.60 o 
  17   2   1        0.19       -0.75     13.02 o 
 -17   3   1      288.56      289.16     28.63 o 
 -16   3   1        5.41       -3.85     12.55 o 
 -15   3   1      838.97      845.83     36.48 o 
 -14   3   1       65.74       66.51     12.40 o 
 -13   3   1     1671.65     1576.56     46.45 o 
 -12   3   1       43.15       18.32      9.61 o 
 -11   3   1      154.75      159.42     12.44 o 
 -10   3   1       39.23       32.83      7.88 o 
  -9   3   1     1875.13     1888.69     43.17 o 
  -8   3   1      661.35      669.77     19.31 o 
  -7   3   1       30.55       26.73      5.41 o 
  -6   3   1     1370.57     1370.96     31.48 o 
  -5   3   1      833.88      789.97     19.92 o 
  -4   3   1     1213.30     1172.49     26.67 o 
  -3   3   1      435.94      436.37     12.30 o 
  -2   3   1       28.83       15.53      3.55 o 
  -1   3   1      173.21      154.89      6.85 o 
   0   3   1     1669.38     1521.03     32.27 o 
   1   3   1     1177.47     1261.77     31.04 o 
   2   3   1     2681.92     2580.18     52.77 o 
   3   3   1      813.86      849.88     20.22 o 
   4   3   1     2867.90     2924.43     64.88 o 
   5   3   1     2344.14     2419.37     55.37 o 
   6   3   1      217.92      308.61     12.47 o 
   7   3   1     3033.31     2976.63     63.15 o 
   8   3   1     5954.26     6125.37    124.40 o 
   9   3   1      983.03      928.18     27.39 o 
  10   3   1     1634.34     1619.24     45.55 o 
  11   3   1      523.82      483.02     22.76 o 
  12   3   1      168.07      165.04     15.52 o 
  13   3   1     2476.60     2433.13    102.82 o 
  14   3   1      126.27      131.11     14.98 o 
  15   3   1      948.60      999.25     38.06 o 
  16   3   1       52.45       17.52     12.21 o 
 -17   4   1      143.30      133.93     21.98 o 
 -16   4   1      616.50      577.11     34.28 o 
 -15   4   1      154.41      145.42     17.83 o 
 -14   4   1      585.50      603.92     27.06 o 
 -13   4   1        8.61       -9.15      9.15 o 
 -12   4   1     1938.33     1823.97     51.32 o 
 -11   4   1      190.86      218.44     14.66 o 
 -10   4   1     7092.87     7039.85    152.75 o 
  -9   4   1        0.76        3.28      4.97 o 
  -8   4   1     1869.21     2013.04     45.60 o 
  -7   4   1      159.00      162.97      9.96 o 
  -6   4   1       92.05      137.87      8.25 o 
  -5   4   1     2076.46     2052.68     44.66 o 
  -4   4   1     7789.71     8041.56    159.36 o 
  -3   4   1     4388.76     4266.06     99.66 o 
  -2   4   1     2376.57     2409.89     50.19 o 
  -1   4   1     3746.91     3603.18     73.03 o 
   0   4   1     1413.37     1417.40     30.98 o 
   1   4   1     3819.31     3686.37     80.64 o 
   2   4   1       72.50       87.51      5.45 o 
   3   4   1    12881.76    13290.49    259.83 o 
   4   4   1      234.94      269.88     10.49 o 
   5   4   1     5285.43     5115.77    103.78 o 
   6   4   1       30.42       28.17      5.89 o 
   7   4   1     2199.82     2276.70     54.41 o 
   8   4   1     3189.54     3240.61     69.48 o 
   9   4   1     1990.28     2016.20     49.89 o 
  10   4   1     2423.73     2387.24     58.22 o 
  11   4   1     1555.12     1436.83     58.59 o 
  12   4   1     1964.10     1871.18     77.92 o 
  13   4   1      696.52      637.80     28.35 o 
  14   4   1      710.66      733.71     49.06 o 
  15   4   1      180.22      186.10     19.90 o 
  16   4   1     1403.10     1416.06     51.51 o 
 -16   5   1      378.27      379.18     31.42 o 
 -15   5   1     2143.94     2159.28     78.30 o 
 -14   5   1      364.91      390.15     26.14 o 
 -13   5   1     1752.11     1730.38     64.39 o 
 -12   5   1      296.46      274.81     19.48 o 
 -11   5   1     2022.75     2054.78     56.24 o 
 -10   5   1      121.61      115.59     11.30 o 
  -9   5   1     5935.43     6108.93    125.55 o 
  -8   5   1      924.84      943.39     25.79 o 
  -7   5   1     8123.24     8454.53    169.59 o 
  -6   5   1     2139.35     2108.70     46.96 o 
  -5   5   1    13998.70    14378.45    282.44 o 
  -4   5   1     1934.85     1952.94     81.66 o 
  -3   5   1     3483.53     3435.16     71.90 o 
  -2   5   1     2171.56     1984.84     49.53 o 
  -1   5   1     5691.02     5819.02    116.61 o 
   0   5   1    18681.07    18795.08    389.00 o 
   1   5   1     4242.60     4119.25     90.55 o 
   2   5   1     9384.13     9343.66    194.86 o 
   3   5   1     2094.32     2173.39     46.78 o 
   4   5   1    14882.15    15593.76    305.04 o 
   5   5   1       24.79       29.40      5.41 o 
   6   5   1     7601.76     7884.59    158.40 o 
   7   5   1       40.32       33.26      6.20 o 
   8   5   1    10635.74    10994.41    257.38 o 
   9   5   1       98.93       99.74     10.30 o 
  10   5   1     3640.29     3589.06     90.70 o 
  11   5   1      143.68      125.93     15.98 o 
  12   5   1      742.68      742.41     33.70 o 
  13   5   1     1415.68     1383.21     54.03 o 
  14   5   1      177.76      193.73     33.01 o 
  15   5   1     1404.48     1397.14     86.32 o 
 -15   6   1      548.09      603.81     40.28 o 
 -14   6   1     1127.93     1058.31     48.08 o 
 -13   6   1       27.16       17.39     11.45 o 
 -12   6   1     2963.93     3139.34     89.24 o 
 -11   6   1      195.89      204.60     17.22 o 
 -10   6   1     7900.48     8276.16    185.65 o 
  -9   6   1        5.68       -6.29      6.29 o 
  -8   6   1     5347.14     5596.97    115.76 o 
  -7   6   1       66.16       70.00      7.88 o 
  -6   6   1     4873.92     4968.87    102.64 o 
  -5   6   1     5462.44     5543.31    122.36 o 
  -4   6   1    10204.52    10375.79    319.57 o 
  -3   6   1     9796.60     9806.54    194.57 o 
  -2   6   1     5950.62     5757.13    116.50 o 
  -1   6   1     4415.07     4245.82     92.85 o 
   0   6   1     3441.35     3391.15     81.50 o 
   1   6   1     5182.39     5380.00    109.03 o 
   2   6   1      417.70      406.43     17.62 o 
   3   6   1    15779.17    16561.30    372.12 o 
   4   6   1      610.53      644.86     18.74 o 
   5   6   1    13790.35    14402.71    305.20 o 
   6   6   1      798.20      874.51     26.80 o 
   7   6   1     4309.73     4605.67    104.64 o 
   8   6   1      217.66      252.61     16.88 o 
   9   6   1     2918.22     3106.27     89.69 o 
  10   6   1     1386.30     1461.27     49.12 o 
  11   6   1     3217.67     3180.46    129.81 o 
  12   6   1      830.20      843.71     45.24 o 
  13   6   1      808.42      829.93     36.64 o 
  14   6   1       81.65       88.72     16.43 o 
  15   6   1      229.49      261.83     26.89 o 
 -14   7   1       96.59       85.69     19.75 o 
 -13   7   1     3519.64     3619.80    159.90 o 
 -12   7   1      118.91      113.15     15.08 o 
 -11   7   1     1681.10     1786.27     55.75 o 
 -10   7   1       87.59       79.45     12.88 o 
  -9   7   1     3431.55     3648.18     93.90 o 
  -8   7   1     2339.31     2503.59     61.83 o 
  -7   7   1     3218.54     3339.93     78.54 o 
  -6   7   1      723.30      738.46     28.79 o 
  -5   7   1     4149.68     4318.35     95.01 o 
  -4   7   1     2314.70     2392.85     54.91 o 
  -3   7   1      857.82      842.99     23.06 o 
  -2   7   1     6652.99     6484.85    134.73 o 
  -1   7   1      351.55      359.53     20.09 o 
   0   7   1    10924.23    10998.59    217.32 o 
   1   7   1      406.92      423.05     19.90 o 
   2   7   1     4451.09     4490.38    100.45 o 
   3   7   1      414.76      427.64     18.01 o 
   4   7   1     1814.69     1866.02     49.22 o 
   5   7   1      240.06      266.79     15.07 o 
   6   7   1     3646.54     3986.76     91.78 o 
   7   7   1     1903.09     1919.36     49.92 o 
   8   7   1     4133.01     4316.90    115.26 o 
   9   7   1     1334.97     1376.55     48.77 o 
  10   7   1      826.98      913.76     61.96 o 
  11   7   1      477.63      550.71     34.04 o 
  12   7   1      364.72      369.82     29.05 o 
  13   7   1     1238.71     1234.61     68.39 o 
  14   7   1      523.64      467.11     61.13 o 
 -13   8   1        6.94       -3.85     16.74 o 
 -12   8   1     2090.67     2361.49     88.37 o 
 -11   8   1      104.33       95.10     14.46 o 
 -10   8   1     3866.03     4158.11    169.46 o 
  -9   8   1      251.96      284.88     17.95 o 
  -8   8   1     2085.28     2102.08     67.08 o 
  -7   8   1      587.31      622.90     26.16 o 
  -6   8   1      609.25      631.71     23.37 o 
  -5   8   1     4460.14     4659.35    112.17 o 
  -4   8   1     1400.13     1379.55     47.32 o 
  -3   8   1     5636.83     5593.89    163.77 o 
  -2   8   1     2711.36     2652.39     68.06 o 
  -1   8   1     1021.10     1018.89     49.34 o 
   0   8   1       69.75       75.96     10.36 o 
   1   8   1     1876.02     1886.30     72.46 o 
   2   8   1      201.55      180.13     13.85 o 
   3   8   1     9203.50     9423.93    218.47 o 
   4   8   1      988.84      988.64     42.50 o 
   5   8   1     2891.46     3120.73    109.77 o 
   6   8   1      633.39      678.58     27.25 o 
   7   8   1      475.96      526.56     25.45 o 
   8   8   1      390.09      436.38     24.25 o 
   9   8   1     1885.16     1960.95     62.34 o 
  10   8   1     2140.45     2353.09     82.74 o 
  11   8   1     1640.87     1870.44    102.92 o 
  12   8   1     1221.88     1394.27     55.94 o 
  13   8   1      630.87      737.94     42.60 o 
 -12   9   1      133.37      123.65     19.90 o 
 -11   9   1      992.19     1106.30     69.42 o 
 -10   9   1       12.46       -5.02     13.25 o 
  -9   9   1     3468.76     3663.87    167.06 o 
  -8   9   1     1943.92     2231.58     88.07 o 
  -7   9   1     4102.66     4275.63    150.87 o 
  -6   9   1      618.39      585.72     34.26 o 
  -5   9   1     2956.17     2922.06    112.75 o 
  -4   9   1      483.48      499.01     30.60 o 
  -3   9   1     2421.66     2268.32     76.09 o 
  -2   9   1     3159.85     2925.99    103.01 o 
  -1   9   1      811.78      807.19     36.98 o 
   0   9   1     6299.61     5724.36    168.83 o 
   1   9   1      899.94      945.24     32.14 o 
   2   9   1     6677.21     6546.58    287.03 o 
   3   9   1      643.79      667.79     27.01 o 
   4   9   1     2445.90     2524.85     80.30 o 
   5   9   1      222.80      214.91     16.96 o 
   6   9   1     2879.98     3166.01     92.75 o 
   7   9   1      311.07      322.33     21.27 o 
   8   9   1     5884.50     6441.07    218.89 o 
   9   9   1      206.74      202.50     19.97 o 
  10   9   1     1508.51     1622.27     56.49 o 
  11   9   1      145.56       41.08     37.86 o 
 -10  10   1     3372.28     3648.12    324.03 o 
  -9  10   1      106.09       61.41     33.67 o 
  -8  10   1     2619.74     2591.98    104.88 o 
  -7  10   1       11.57        1.78     13.46 o 
  -6  10   1     1907.01     1907.87     96.58 o 
  -5  10   1      815.42      780.49     40.66 o 
  -4  10   1     5581.96     5183.42    212.36 o 
  -3  10   1     4708.60     4412.70    184.09 o 
  -2  10   1     3675.99     3423.96    109.26 o 
  -1  10   1     1669.12     1507.65     57.43 o 
   0  10   1      893.68      873.74     40.95 o 
   1  10   1     2759.80     2605.57     87.30 o 
   2  10   1     1097.00     1109.61     47.08 o 
   3  10   1     8790.94     8575.91    383.49 o 
   4  10   1      416.26      428.59     30.87 o 
   5  10   1     5034.84     5209.34    243.42 o 
   6  10   1      375.67      395.67     26.79 o 
   7  10   1     2471.16     2676.73    164.50 o 
   8  10   1        0.69      -12.73     12.73 o 
   9  10   1     1780.33     1997.28     97.01 o 
  -8  11   1      466.10      455.54     33.52 o 
  -7  11   1     2785.34     2876.18    104.27 o 
  -6  11   1      548.35      521.89     35.45 o 
  -5  11   1     2380.36     2214.21    103.38 o 
  -4  11   1      246.24      230.36     24.15 o 
  -3  11   1     1385.93     1358.21     55.59 o 
  -2  11   1     1970.33     1811.51     67.45 o 
  -1  11   1      360.76      356.20     28.82 o 
   0  11   1     3162.23     2840.70    114.71 o 
   1  11   1      881.69      863.04     45.82 o 
   2  11   1     2034.33     2029.93     74.27 o 
   3  11   1      530.19      469.60     33.23 o 
   4  11   1     1261.69     1229.83     52.18 o 
   5  11   1      213.61      204.38     25.82 o 
   6  11   1     2044.60     2026.51     89.01 o 
   7  11   1       94.67       92.42     19.43 o 
  -3  12   1     1599.24     1425.01     59.48 o 
  -2  12   1      258.23      225.07     24.78 o 
  -1  12   1      537.38      504.87     35.74 o 
   0  12   1       34.08       31.43     16.92 o 
   1  12   1      490.25      420.95     32.67 o 
   2  12   1       24.60       12.03     15.84 o 
   3  12   1     1083.09     1050.66     54.55 o 
 -18   0   2     1721.17     1820.64    208.80 o 
 -17   0   2      342.16      382.06     45.90 o 
 -16   0   2      362.60      335.57     48.81 o 
 -15   0   2     2638.61     2595.39    139.74 o 
 -14   0   2     4073.93     3909.10    232.35 o 
 -13   0   2     1636.19     1617.71     93.33 o 
 -12   0   2     6021.54     5725.12    190.53 o 
 -11   0   2     1479.49     1471.43     50.24 o 
 -10   0   2     1528.16     1567.61     52.24 o 
  -9   0   2     6350.27     6304.35    292.33 o 
  -8   0   2       84.18      104.66     19.94 o 
  -7   0   2    22830.47    23182.46    762.05 o 
  -6   0   2        3.48       28.62     10.22 o 
  -5   0   2    25187.18    23544.78    770.02 o 
  -4   0   2      481.65      444.03     16.09 o 
  -3   0   2       81.04      112.71      9.81 o 
  -2   0   2     3069.33     2923.08    124.32 o 
  -1   0   2    48203.52    44501.39   2557.32 o 
   0   0   2    15251.41    15389.67    420.25 o 
   1   0   2    20165.99    20372.01    997.23 o 
   2   0   2       77.08       73.76      6.84 o 
   3   0   2    13810.45    12826.33    353.63 o 
   4   0   2     6375.87     5628.03    305.01 o 
   5   0   2     7296.27     6912.11    259.40 o 
   6   0   2    10005.13     9616.12    359.81 o 
   7   0   2     1196.56     1174.39     54.83 o 
   8   0   2    10375.68     9717.19    366.18 o 
   9   0   2      714.60      652.00     50.42 o 
  10   0   2     2766.62     2724.07    114.85 o 
  11   0   2     2919.68     2722.38     99.42 o 
  12   0   2     7120.62     6401.63    394.98 o 
  13   0   2      239.26      272.72     35.07 o 
  14   0   2     1652.77     1579.39     67.43 o 
  15   0   2     1350.24     1420.23     63.99 o 
  16   0   2     1834.12     1964.93     99.71 o 
 -18   1   2      596.62      625.30     42.33 o 
 -17   1   2     1918.28     1971.97    134.64 o 
 -16   1   2      593.41      590.80     54.77 o 
 -15   1   2     2425.75     2333.93     83.56 o 
 -14   1   2      800.37      770.24     33.58 o 
 -13   1   2     1913.35     1810.51     56.98 o 
 -12   1   2     4684.12     4551.58    109.24 o 
 -11   1   2      176.55      189.06     12.09 o 
 -10   1   2    13499.78    13150.88    276.26 o 
  -9   1   2     1564.32     1442.74     33.98 o 
  -8   1   2     8984.61     8373.33    166.84 o 
  -7   1   2     1289.56     1335.41     30.78 o 
  -6   1   2    18639.17    18603.86    362.48 o 
  -5   1   2     6922.20     6846.46    135.29 o 
  -4   1   2    16802.24    16203.24    337.88 o 
  -3   1   2    12299.86    12244.07    238.35 o 
  -2   1   2    21135.18    21406.08    437.60 o 
  -1   1   2      129.68      106.70      4.89 o 
   0   1   2    42951.45    41853.56    857.73 o 
   1   1   2     1455.74     1395.36     38.47 o 
   2   1   2      534.57      631.09     14.82 o 
   3   1   2    24131.25    23564.76    628.85 o 
   4   1   2     3930.96     3805.94    109.86 o 
   5   1   2    19317.75    18891.98    453.83 o 
   6   1   2     8029.52     8004.36    185.30 o 
   7   1   2     4696.72     4366.75    104.66 o 
   8   1   2      310.29      319.29     18.42 o 
   9   1   2     3209.94     3053.57     75.46 o 
  10   1   2      150.14      143.21     12.70 o 
  11   1   2    11947.88    11449.45    258.48 o 
  12   1   2      377.93      394.25     21.96 o 
  13   1   2     3406.74     3375.42     85.97 o 
  14   1   2       15.56       -5.34      9.57 o 
  15   1   2      504.15      499.71     29.70 o 
  16   1   2      652.47      740.44     39.28 o 
 -18   2   2     1092.91     1059.31     51.81 o 
 -17   2   2      420.81      463.22     69.72 o 
 -16   2   2      166.23      162.74     22.11 o 
 -15   2   2     3438.69     3244.72    140.19 o 
 -14   2   2     2087.48     1986.51     75.70 o 
 -13   2   2     7047.45     6583.38    154.31 o 
 -12   2   2     1923.12     1832.62     50.35 o 
 -11   2   2     4893.16     5020.76    111.19 o 
 -10   2   2        0.61       -3.89      5.28 o 
  -9   2   2    14326.95    14330.71    281.56 o 
  -8   2   2     2077.36     1967.10     45.97 o 
  -7   2   2    26007.86    25506.47    525.41 o 
  -6   2   2      228.05      210.10     10.09 o 
  -5   2   2    27949.24    26814.04    551.31 o 
  -4   2   2      915.98      885.63     21.76 o 
  -3   2   2     4534.32     4358.89     98.05 o 
  -2   2   2    15107.12    15142.19    311.26 o 
  -1   2   2    24684.83    24423.37    535.62 o 
   0   2   2    63232.07    62899.65   1724.97 o 
   1   2   2     1348.83     1265.28     29.31 o 
   2   2   2    12426.30    12094.97    246.59 o 
   3   2   2     1665.71     1540.38     36.84 o 
   4   2   2     3638.38     3218.78     66.17 o 
   5   2   2     1283.05     1413.21     31.73 o 
   6   2   2    16121.69    15168.51    557.34 o 
   7   2   2      379.86      371.93     19.18 o 
   8   2   2    15270.21    14188.31    297.04 o 
   9   2   2      325.63      345.36     18.32 o 
  10   2   2     3695.38     3606.88     93.28 o 
  11   2   2      282.64      299.09     18.58 o 
  12   2   2     2749.44     2673.32     81.00 o 
  13   2   2     1632.78     1649.63     48.97 o 
  14   2   2     1431.45     1414.97     44.50 o 
  15   2   2     1349.91     1411.73     45.19 o 
  16   2   2     1645.68     1746.18     53.33 o 
 -17   3   2     1547.24     1531.16     71.38 o 
 -16   3   2      385.77      412.38     36.28 o 
 -15   3   2      615.90      579.35     68.35 o 
 -14   3   2     1504.86     1247.69    127.53 o 
 -13   3   2      805.56      749.76     28.34 o 
 -12   3   2     9059.36     9102.02    208.76 o 
 -11   3   2        5.32        5.74      7.14 o 
 -10   3   2     7848.61     7900.03    159.41 o 
  -9   3   2     1419.24     1431.36     34.36 o 
  -8   3   2    10300.60    10682.57    227.06 o 
  -7   3   2      825.75      826.92     21.61 o 
  -6   3   2    11521.27    11706.30    230.43 o 
  -5   3   2     6562.77     6826.16    136.03 o 
  -4   3   2    11804.95    11874.46    232.83 o 
  -3   3   2    13833.55    14208.13    293.69 o 
  -2   3   2    20046.67    19815.78    384.36 o 
  -1   3   2    10030.37    10243.56    252.97 o 
   0   3   2     3076.44     2985.05     70.18 o 
   1   3   2     6477.87     6257.31    176.18 o 
   2   3   2     3064.79     3162.23     77.62 o 
   3   3   2    23697.09    23986.22    515.90 o 
   4   3   2     1596.34     1420.18     31.94 o 
   5   3   2    14301.55    14102.55    276.33 o 
   6   3   2      859.29      851.61     22.15 o 
   7   3   2     4538.19     4359.94     97.27 o 
   8   3   2        6.22        9.67      5.01 o 
   9   3   2     2541.02     2452.66     60.44 o 
  10   3   2     1757.55     1626.05     46.21 o 
  11   3   2     3928.24     3766.32    103.76 o 
  12   3   2     1370.55     1303.96     41.04 o 
  13   3   2     3827.55     3765.59     96.94 o 
  14   3   2      285.42      283.82     20.46 o 
  15   3   2      387.26      415.41     29.53 o 
  16   3   2      318.03      286.50     24.81 o 
 -17   4   2       79.94       52.49     18.24 o 
 -16   4   2      476.04      455.81     29.02 o 
 -15   4   2      496.21      532.83     30.81 o 
 -14   4   2     1966.52     1925.59     61.60 o 
 -13   4   2     1869.08     1873.74     53.06 o 
 -12   4   2     2366.00     2405.88     59.60 o 
 -11   4   2       49.04       52.92      9.29 o 
 -10   4   2      827.28      867.32     26.35 o 
  -9   4   2     1846.78     1938.14     44.72 o 
  -8   4   2       76.92       86.74      7.96 o 
  -7   4   2    12811.24    13357.45    263.31 o 
  -6   4   2       25.10       48.56      5.92 o 
  -5   4   2     9102.54     9120.74    180.95 o 
  -4   4   2      310.12      301.52     11.53 o 
  -3   4   2     6112.48     5947.10    118.46 o 
  -2   4   2       51.40       45.29      5.34 o 
  -1   4   2    10852.84    11131.31    231.95 o 
   0   4   2     8823.42     9377.11    213.05 o 
   1   4   2     9595.52     9725.42    241.82 o 
   2   4   2     3747.74     3928.10     86.37 o 
   3   4   2     6128.97     6196.90    134.57 o 
   4   4   2     1096.41     1166.09     37.06 o 
   5   4   2       89.25       56.15      7.02 o 
   6   4   2     8159.73     8581.42    171.36 o 
   7   4   2        7.62        2.19      5.20 o 
   8   4   2     8173.34     8071.17    188.99 o 
   9   4   2      880.24      867.99     29.51 o 
  10   4   2     2135.38     2061.32     55.87 o 
  11   4   2      119.63      120.73     13.68 o 
  12   4   2      711.98      707.42     32.46 o 
  13   4   2      276.85      261.68     22.41 o 
  14   4   2      754.40      718.41     34.48 o 
  15   4   2      292.33      313.38     25.14 o 
 -16   5   2        6.54       -9.60     14.58 o 
 -15   5   2      516.29      594.79     33.40 o 
 -14   5   2       57.55       46.75     13.21 o 
 -13   5   2      538.61      516.21     26.76 o 
 -12   5   2      939.52      964.30     40.99 o 
 -11   5   2      858.10      852.13     27.62 o 
 -10   5   2     1591.12     1698.43     41.33 o 
  -9   5   2      996.23     1004.95     27.51 o 
  -8   5   2     1552.84     1712.54     40.35 o 
  -7   5   2      354.71      366.77     14.49 o 
  -6   5   2     1469.05     1476.82     34.81 o 
  -5   5   2       55.45       45.78      5.97 o 
  -4   5   2     5952.50     5947.80    132.68 o 
  -3   5   2       11.21       14.16      4.92 o 
  -2   5   2    11093.74    11163.51    220.02 o 
  -1   5   2      131.06      156.78      9.48 o 
   0   5   2     5890.48     6090.31    121.80 o 
   1   5   2      959.86     1017.81     29.06 o 
   2   5   2     2290.45     2377.14     78.45 o 
   3   5   2     2450.76     2561.02     59.56 o 
   4   5   2     2029.57     2011.39     44.33 o 
   5   5   2     5284.98     5488.82    111.53 o 
   6   5   2     1619.25     1570.44     37.04 o 
   7   5   2     2560.41     2582.62     61.10 o 
   8   5   2      400.88      442.56     22.10 o 
   9   5   2     1223.19     1245.54     43.46 o 
  10   5   2        1.21       -6.27      9.16 o 
  11   5   2     1904.41     1818.45     66.26 o 
  12   5   2        8.53        2.72     11.72 o 
  13   5   2     1276.06     1178.64     54.45 o 
  14   5   2        1.28      -11.72     11.72 o 
  15   5   2      289.62      247.84     23.27 o 
 -16   6   2       58.79       40.33     17.78 o 
 -15   6   2      615.41      525.11     41.85 o 
 -14   6   2       25.10        3.13     14.08 o 
 -13   6   2      960.68     1007.30     45.51 o 
 -12   6   2       47.48       27.54      9.67 o 
 -11   6   2      706.01      699.81     25.31 o 
 -10   6   2       46.45       48.41      8.81 o 
  -9   6   2      307.02      322.56     15.69 o 
  -8   6   2      432.86      424.64     17.19 o 
  -7   6   2     4975.39     5222.33    110.04 o 
  -6   6   2       24.12       26.41      6.21 o 
  -5   6   2     1573.34     1490.54     48.34 o 
  -4   6   2        0.35       -1.31      4.10 o 
  -3   6   2      328.48      328.85     12.78 o 
  -2   6   2      218.33      214.98     10.16 o 
  -1   6   2      964.37      976.76     24.31 o 
   0   6   2     3803.04     3796.06     91.09 o 
   1   6   2     5051.06     5229.78    114.56 o 
   2   6   2     2619.04     2731.54     67.19 o 
   3   6   2     2921.07     3029.61     69.95 o 
   4   6   2     1206.67     1231.62     33.52 o 
   5   6   2      127.42      135.22     11.15 o 
   6   6   2     2060.07     2146.84     53.59 o 
   7   6   2        8.87        3.07      7.43 o 
   8   6   2     1442.36     1527.54     45.31 o 
   9   6   2       46.29       34.39     10.97 o 
  10   6   2     1082.75     1109.48     68.22 o 
  11   6   2        0.19       -4.81     10.22 o 
  12   6   2      570.87      558.94     37.73 o 
  13   6   2      818.68      818.58     42.81 o 
  14   6   2      443.66      494.06     35.48 o 
 -15   7   2       57.60       60.83     19.72 o 
 -14   7   2       29.64       -2.42     15.07 o 
 -13   7   2      109.94       89.85     18.70 o 
 -12   7   2     1007.11     1082.60     37.94 o 
 -11   7   2       79.21       74.01     13.22 o 
 -10   7   2     1473.34     1548.52     43.17 o 
  -9   7   2      106.20       82.38     11.29 o 
  -8   7   2       27.70        7.26      6.92 o 
  -7   7   2       17.96       -2.31      7.64 o 
  -6   7   2      191.78      192.31     13.50 o 
  -5   7   2      427.21      396.86     46.82 o 
  -4   7   2     1667.28     1564.39     47.77 o 
  -3   7   2      692.02      725.16     20.77 o 
  -2   7   2     1192.65     1137.16     30.75 o 
  -1   7   2      173.91      166.37     10.71 o 
   0   7   2      321.49      330.32     21.14 o 
   1   7   2     1676.13     1731.22     53.05 o 
   2   7   2      114.24      146.72     13.77 o 
   3   7   2      461.22      464.61     20.20 o 
   4   7   2      135.45      144.46     19.56 o 
   5   7   2     1955.46     1995.06     54.87 o 
   6   7   2      493.24      531.56     23.89 o 
   7   7   2      731.71      785.77     29.08 o 
   8   7   2      283.58      325.15     30.19 o 
   9   7   2      296.88      348.71     27.27 o 
  10   7   2      248.09      275.75     23.44 o 
  11   7   2      769.63      769.91     87.92 o 
  12   7   2      160.44      178.64     23.23 o 
  13   7   2       75.95       60.77     17.94 o 
 -13   8   2       21.79        3.13     17.48 o 
 -12   8   2        0.39      -13.74     13.74 o 
 -11   8   2       12.21       -2.36     11.99 o 
 -10   8   2      227.98      209.43     19.25 o 
  -9   8   2       11.14       13.60     10.52 o 
  -8   8   2       72.91       70.13     13.39 o 
  -7   8   2       38.85       45.13     10.76 o 
  -6   8   2       11.71       -4.53      7.68 o 
  -5   8   2       21.96       15.84      8.60 o 
  -4   8   2        6.96        4.25      8.01 o 
  -3   8   2      124.91      120.34     12.86 o 
  -2   8   2      136.60      105.07     11.20 o 
  -1   8   2       20.43        6.55      8.24 o 
   0   8   2       58.90       58.76     14.26 o 
   1   8   2       58.48       51.12     10.74 o 
   2   8   2       52.22       50.40     10.18 o 
   3   8   2       38.58       17.58     11.47 o 
   4   8   2      339.61      344.95     20.04 o 
   5   8   2      249.57      280.55     21.30 o 
   6   8   2      266.33      272.21     18.73 o 
   7   8   2       42.00       23.23     10.64 o 
   8   8   2       92.09       74.24     14.19 o 
   9   8   2        0.68       -9.52     11.53 o 
  10   8   2      260.78      267.10     22.59 o 
  11   8   2      215.52      250.39     24.87 o 
  12   8   2       29.62        8.23     10.39 o 
 -12   9   2        0.39       -3.64     17.49 o 
 -11   9   2        0.34        4.86     13.77 o 
 -10   9   2       87.63       79.07     17.09 o 
  -9   9   2       47.18       44.79     13.69 o 
  -8   9   2      186.93      216.13     19.65 o 
  -7   9   2      209.56      194.56     16.39 o 
  -6   9   2      168.86      120.26     20.68 o 
  -5   9   2      133.41      110.49     14.45 o 
  -4   9   2      233.21      207.73     17.56 o 
  -3   9   2       89.09       78.04     12.53 o 
  -2   9   2       18.56       -3.96      8.87 o 
  -1   9   2      895.75      857.58     34.41 o 
   0   9   2       42.91       45.94     10.18 o 
   1   9   2      141.32      141.57     13.86 o 
   2   9   2       91.96      100.51     14.61 o 
   3   9   2       48.97       42.56     10.89 o 
   4   9   2       31.76       15.00     10.03 o 
   5   9   2      111.83       96.73     13.66 o 
   6   9   2        7.98        4.51     10.16 o 
   7   9   2      321.07      371.25     25.32 o 
   8   9   2       13.25       13.46     12.46 o 
   9   9   2      183.78      195.75     23.84 o 
  10   9   2      217.89      216.64     22.13 o 
  11   9   2       50.52       35.24     16.80 o 
 -10  10   2       25.75       38.27     18.72 o 
  -9  10   2       24.32       35.40     15.20 o 
  -8  10   2        3.21        3.38     13.23 o 
  -7  10   2      117.70       87.82     21.30 o 
  -6  10   2        3.41        1.43     13.07 o 
  -5  10   2      527.45      484.24     32.60 o 
  -4  10   2        2.74       -4.61     12.09 o 
  -3  10   2       33.05       26.27     17.79 o 
  -2  10   2      177.75      150.41     19.55 o 
  -1  10   2      306.90      323.37     26.65 o 
   0  10   2      107.11       86.47     17.00 o 
   1  10   2      121.29      110.00     18.04 o 
   2  10   2        4.77        9.34     13.36 o 
   3  10   2       39.85       14.54     12.63 o 
   4  10   2      441.64      481.50     31.07 o 
   5  10   2        0.34      -10.49     10.49 o 
   6  10   2       73.31       84.79     15.92 o 
   7  10   2      236.19      269.52     31.53 o 
   8  10   2      208.74      198.86     23.59 o 
   9  10   2       24.40        3.20     15.70 o 
  -8  11   2      121.77      144.64     26.50 o 
  -7  11   2       85.99       72.38     30.33 o 
  -6  11   2      136.09      109.56     19.58 o 
  -5  11   2       25.37        8.31     14.88 o 
  -4  11   2      164.94      142.30     20.42 o 
  -3  11   2       23.73       -1.75     13.80 o 
  -2  11   2      291.08      209.34     23.07 o 
  -1  11   2        4.57      -11.23     12.70 o 
   0  11   2      528.48      505.52     34.28 o 
   1  11   2        8.22        2.86     13.79 o 
   2  11   2      104.04       90.62     18.87 o 
   3  11   2       57.56       37.31     16.51 o 
   4  11   2      186.79      185.47     23.51 o 
   5  11   2      231.12      210.83     25.21 o 
   6  11   2      360.96      317.69     28.77 o 
  -3  12   2      107.06      146.87     22.01 o 
  -2  12   2        0.78        0.49     14.48 o 
  -1  12   2      661.45      687.52     39.82 o 
   0  12   2      127.55      118.27     20.91 o 
   1  12   2      363.56      317.99     29.21 o 
   2  12   2      229.39      214.88     25.27 o 
 -18   1   3       29.88        7.10     16.22 o 
 -17   1   3      143.64      163.46     34.78 o 
 -16   1   3        1.20      -13.55     13.55 o 
 -15   1   3       23.84       24.08     15.25 o 
 -14   1   3      118.42       95.85     14.56 o 
 -13   1   3       65.73       41.58     11.30 o 
 -12   1   3      360.00      380.98     19.18 o 
 -11   1   3       63.74       45.72      9.32 o 
 -10   1   3      379.90      377.77     14.32 o 
  -9   1   3       25.10       16.80      5.03 o 
  -8   1   3        3.62       10.02      4.16 o 
  -7   1   3       68.95       86.71      7.06 o 
  -6   1   3       30.33       48.09      5.53 o 
  -5   1   3     1404.70     1421.10     32.91 o 
  -4   1   3     1139.56     1275.42     30.18 o 
  -3   1   3     2253.54     2357.46     55.86 o 
  -2   1   3      598.35      627.20     14.90 o 
  -1   1   3     4603.54     4341.65     90.54 o 
   0   1   3    11316.87    11746.40    262.51 o 
   1   1   3       12.70       -3.12      3.12 o 
   2   1   3     3428.76     3525.86     82.30 o 
   3   1   3      265.52      267.02      9.60 o 
   4   1   3       48.24       55.63      4.88 o 
   5   1   3     1649.25     1687.26     39.97 o 
   6   1   3      128.19      134.44      9.15 o 
   7   1   3       81.35       79.82      9.06 o 
   8   1   3       10.73       14.13      8.26 o 
   9   1   3       31.02       24.01      9.55 o 
  10   1   3      109.97      109.68     11.92 o 
  11   1   3     1065.47     1009.88     33.73 o 
  12   1   3        1.28        5.02     10.19 o 
  13   1   3       51.16       43.44     11.43 o 
  14   1   3        0.93       -7.29      9.85 o 
  15   1   3       15.29        8.28     12.63 o 
  16   1   3        4.03       -8.54     12.42 o 
 -18   2   3        7.27      -15.92     18.64 o 
 -17   2   3      358.71      381.75     32.54 o 
 -16   2   3       27.45       23.87     15.95 o 
 -15   2   3      485.04      524.45     53.14 o 
 -14   2   3       14.75       11.89     11.29 o 
 -13   2   3     1683.14     1551.09     44.78 o 
 -12   2   3      654.03      584.76     21.33 o 
 -11   2   3      224.22      229.36     12.24 o 
 -10   2   3      330.57      324.98     13.78 o 
  -9   2   3      648.62      652.07     19.01 o 
  -8   2   3     1087.56     1137.80     29.27 o 
  -7   2   3       67.00       58.35      5.54 o 
  -6   2   3     1815.86     1865.26     40.38 o 
  -5   2   3      840.91      839.70     20.23 o 
  -4   2   3     7097.32     7125.35    148.86 o 
  -3   2   3     1104.12     1144.97     25.39 o 
  -2   2   3    18402.30    18830.79    365.23 o 
  -1   2   3     5016.99     5265.88    110.90 o 
   0   2   3      229.47      259.67      8.90 o 
   1   2   3       15.33        6.02      3.19 o 
   2   2   3     1058.81     1085.94     24.60 o 
   3   2   3     2991.21     3094.27     72.15 o 
   4   2   3      293.40      278.72     10.48 o 
   5   2   3     2280.25     2327.24     49.84 o 
   6   2   3       19.64       53.67      6.72 o 
   7   2   3     2753.95     2636.97     60.99 o 
   8   2   3      101.50       87.11      8.49 o 
   9   2   3      215.44      238.60     17.44 o 
  10   2   3      250.22      263.31     17.08 o 
  11   2   3      249.98      240.65     17.39 o 
  12   2   3       13.64        9.91     10.20 o 
  13   2   3      364.77      400.35     23.17 o 
  14   2   3       68.63       52.13     12.20 o 
  15   2   3        7.05        4.90     10.80 o 
  16   2   3       83.55       88.97     17.15 o 
 -17   3   3        5.12       18.45     15.82 o 
 -16   3   3      558.81      572.67     38.14 o 
 -15   3   3      379.39      350.78     29.31 o 
 -14   3   3     1413.17     1432.77     49.26 o 
 -13   3   3     1209.81     1224.56     53.87 o 
 -12   3   3     1041.73     1019.30     32.40 o 
 -11   3   3      412.50      401.41     16.92 o 
 -10   3   3     3268.03     3228.63     79.20 o 
  -9   3   3     3389.66     3283.74     73.77 o 
  -8   3   3      824.83      865.77     25.57 o 
  -7   3   3    15434.78    15555.30    323.28 o 
  -6   3   3     1924.10     1895.81     43.92 o 
  -5   3   3    18580.50    18500.03    382.59 o 
  -4   3   3     3943.10     4170.73     95.10 o 
  -3   3   3     6509.23     6315.33    132.88 o 
  -2   3   3      442.78      508.60     16.98 o 
  -1   3   3    17837.74    17977.09    370.83 o 
   0   3   3     1688.94     1690.77     51.86 o 
   1   3   3    10702.62    10876.77    245.81 o 
   2   3   3     2229.24     2276.54     51.85 o 
   3   3   3    12925.17    13237.63    263.28 o 
   4   3   3     3581.53     3689.20     75.71 o 
   5   3   3       46.21       20.16      4.97 o 
   6   3   3     4493.95     4408.89     90.54 o 
   7   3   3     1053.97     1007.20     25.96 o 
   8   3   3     4863.56     4678.38    103.28 o 
   9   3   3      993.95      925.87     30.49 o 
  10   3   3      753.02      641.29     28.54 o 
  11   3   3        0.63       -8.70      8.70 o 
  12   3   3      671.12      657.29     29.37 o 
  13   3   3       13.73        9.26     10.71 o 
  14   3   3      604.16      589.91     33.33 o 
  15   3   3       44.70       26.70     14.45 o 
 -17   4   3      983.27      972.49     50.27 o 
 -16   4   3       85.17       55.77     17.88 o 
 -15   4   3      859.97      874.31     37.00 o 
 -14   4   3        3.75       -5.48     10.59 o 
 -13   4   3      185.59      216.75     21.42 o 
 -12   4   3      864.45      838.35     29.33 o 
 -11   4   3     2658.49     2784.18     62.13 o 
 -10   4   3     4570.54     4587.23     96.07 o 
  -9   4   3     5415.59     5516.83    113.28 o 
  -8   4   3     2073.16     2063.13     46.39 o 
  -7   4   3     2125.99     2081.10     46.23 o 
  -6   4   3     6374.08     6394.86    128.82 o 
  -5   4   3     1769.10     1899.35     44.03 o 
  -4   4   3    10819.42    10815.75    213.05 o 
  -3   4   3      122.02      125.67      6.66 o 
  -2   4   3    11921.54    11518.82    239.86 o 
  -1   4   3      228.67      305.27     13.04 o 
   0   4   3    11371.95    11492.74    260.41 o 
   1   4   3      198.53      191.97     11.66 o 
   2   4   3    10797.17    11400.50    258.56 o 
   3   4   3     3805.18     3949.71     95.25 o 
   4   4   3     8961.32     9344.03    185.24 o 
   5   4   3     4223.11     4360.66     97.17 o 
   6   4   3     2582.97     2631.76     57.08 o 
   7   4   3     1770.63     1809.94     49.32 o 
   8   4   3     1760.42     1792.02     52.07 o 
   9   4   3     1228.02     1188.50     53.24 o 
  10   4   3       27.41       16.86     10.43 o 
  11   4   3     2528.97     2569.41     97.98 o 
  12   4   3       11.20       10.52     12.39 o 
  13   4   3     1557.67     1597.95     72.59 o 
  14   4   3       35.26       26.65     13.74 o 
  15   4   3     1185.98     1250.88     54.30 o 
 -16   5   3      734.90      729.51     41.77 o 
 -15   5   3       76.51       41.20     13.94 o 
 -14   5   3     1428.25     1498.41     64.51 o 
 -13   5   3      231.44      296.02     27.36 o 
 -12   5   3      784.57      790.64     26.83 o 
 -11   5   3       15.24        5.93      7.30 o 
 -10   5   3     3059.46     3171.54     69.53 o 
  -9   5   3       22.38       33.81      8.74 o 
  -8   5   3       52.81       51.27      7.21 o 
  -7   5   3      870.88      856.44     23.33 o 
  -6   5   3      581.25      573.38     17.57 o 
  -5   5   3     6691.79     6749.17    143.40 o 
  -4   5   3     3264.77     3371.85     70.18 o 
  -3   5   3     2632.27     2653.65     56.14 o 
  -2   5   3        2.83        1.31      4.38 o 
  -1   5   3     3970.53     3926.45    104.36 o 
   0   5   3      862.13      845.09     25.94 o 
   1   5   3     8433.11     8867.62    245.88 o 
   2   5   3      218.87      231.48     11.81 o 
   3   5   3     8168.93     8608.23    198.56 o 
   4   5   3      130.62      126.16      9.65 o 
   5   5   3      582.89      545.66     25.40 o 
   6   5   3     1570.47     1580.97     41.17 o 
   7   5   3     1176.46     1273.94     35.41 o 
   8   5   3     5874.14     5897.62    140.91 o 
   9   5   3      707.04      732.66     27.95 o 
  10   5   3     1049.22     1088.56     44.47 o 
  11   5   3     1016.22      793.72    123.57 o 
  12   5   3     1082.52      894.43     97.25 o 
  13   5   3       22.88       21.40     13.61 o 
  14   5   3      860.86      868.08     50.50 o 
 -16   6   3        0.32       -4.29     14.72 o 
 -15   6   3     1765.05     1827.62    107.71 o 
 -14   6   3       48.12       43.60     16.43 o 
 -13   6   3      309.51      301.54     28.86 o 
 -12   6   3      665.93      622.99     27.09 o 
 -11   6   3     1314.68     1374.47     42.38 o 
 -10   6   3     2937.19     3043.40     67.76 o 
  -9   6   3     2748.34     2834.29     63.14 o 
  -8   6   3       29.16       28.81      7.03 o 
  -7   6   3      627.74      667.30     20.56 o 
  -6   6   3      375.36      389.84     15.00 o 
  -5   6   3      346.80      399.09     15.70 o 
  -4   6   3     7280.12     7383.92    148.29 o 
  -3   6   3        3.63        5.14      4.58 o 
  -2   6   3     6724.07     6523.42    153.19 o 
  -1   6   3      190.40      233.48     11.73 o 
   0   6   3     4362.25     4468.68    107.23 o 
   1   6   3      513.70      530.62     23.06 o 
   2   6   3     3226.50     3271.03    106.82 o 
   3   6   3     2912.39     2963.64     74.63 o 
   4   6   3     2779.30     3029.24     70.90 o 
   5   6   3     1262.22     1302.27     35.83 o 
   6   6   3     2834.07     3109.59     73.66 o 
   7   6   3     1259.28     1274.79     39.42 o 
   8   6   3      801.53      812.14     29.76 o 
   9   6   3     2002.28     2051.76     57.93 o 
  10   6   3       51.13       61.76     14.90 o 
  11   6   3     2811.70     2930.85    125.96 o 
  12   6   3        5.88      -10.07     10.07 o 
  13   6   3     1131.61     1173.97     60.55 o 
  14   6   3       22.91        4.06     15.16 o 
 -15   7   3      700.54      685.97     53.03 o 
 -14   7   3     1500.34     1583.77     77.35 o 
 -13   7   3     1035.40     1004.43     41.35 o 
 -12   7   3     2607.63     2650.15    102.69 o 
 -11   7   3     1192.59     1253.78     40.37 o 
 -10   7   3     3489.42     3716.49    112.70 o 
  -9   7   3     5335.33     5555.55    141.62 o 
  -8   7   3      196.78      186.66     15.82 o 
  -7   7   3     6165.27     6190.52    172.01 o 
  -6   7   3     1424.87     1443.23     40.44 o 
  -5   7   3    11202.58    11047.43    276.89 o 
  -4   7   3     1544.78     1496.12     38.74 o 
  -3   7   3     5866.61     5580.59    147.72 o 
  -2   7   3        7.89       12.26      7.91 o 
  -1   7   3     6977.37     6946.86    162.76 o 
   0   7   3     3742.30     3874.08    116.77 o 
   1   7   3     9439.90     9647.19    222.11 o 
   2   7   3     2044.63     2092.10     60.43 o 
   3   7   3     8927.93     9341.11    261.97 o 
   4   7   3      853.14      916.52     37.05 o 
   5   7   3     1427.11     1588.68     46.18 o 
   6   7   3     2840.44     3128.47     81.04 o 
   7   7   3      978.69     1020.08     34.73 o 
   8   7   3     5469.36     5865.15    177.58 o 
   9   7   3     1242.78      995.30    145.34 o 
  10   7   3     2002.49     1827.15    159.76 o 
  11   7   3      207.93      228.33     30.60 o 
  12   7   3      988.19      930.13     47.96 o 
  13   7   3      245.04      226.24     31.01 o 
 -14   8   3      339.12      304.61     49.33 o 
 -13   8   3     1359.63     1298.16     72.53 o 
 -12   8   3     1994.84     1963.61     71.65 o 
 -11   8   3     1055.08     1085.04     58.68 o 
 -10   8   3     4085.10     4399.44    167.58 o 
  -9   8   3     3347.08     3575.24    122.38 o 
  -8   8   3     6637.46     6978.89    266.45 o 
  -7   8   3     1552.73     1596.22     69.50 o 
  -6   8   3     6492.94     6465.50    198.51 o 
  -5   8   3        2.41        6.68      8.32 o 
  -4   8   3    14516.46    13547.01    460.64 o 
  -3   8   3       82.75       97.86     17.63 o 
  -2   8   3    13073.63    12397.71    284.41 o 
  -1   8   3       51.24       58.96     22.35 o 
   0   8   3     5114.05     4979.16    120.34 o 
   1   8   3      118.78      134.63     14.42 o 
   2   8   3     6614.30     6799.45    174.31 o 
   3   8   3     5288.43     5502.23    165.12 o 
   4   8   3     3355.02     3554.65    108.92 o 
   5   8   3     4406.36     4694.61    115.90 o 
   6   8   3     2697.91     2913.29     84.18 o 
   7   8   3     2608.67     2852.57     83.44 o 
   8   8   3     1109.21     1143.61     48.55 o 
   9   8   3     2422.69     2644.49     84.09 o 
  10   8   3       38.40       48.40     16.02 o 
  11   8   3     2308.69     2393.99    120.15 o 
  12   8   3        5.25        7.31     13.71 o 
 -12   9   3     2573.95     2714.59    449.92 o 
 -11   9   3      159.71      150.26     20.82 o 
 -10   9   3     1035.39     1108.06     46.35 o 
  -9   9   3     2112.80     2120.99     94.96 o 
  -8   9   3      136.77      110.76     15.48 o 
  -7   9   3     4630.91     4656.65    163.87 o 
  -6   9   3      406.12      421.57     25.19 o 
  -5   9   3     4054.53     3989.88    142.25 o 
  -4   9   3      433.48      426.06     24.73 o 
  -3   9   3     3592.52     3344.03     85.20 o 
  -2   9   3      249.69      221.63     29.21 o 
  -1   9   3     2951.32     2908.46    109.78 o 
   0   9   3     1888.34     1849.47     52.66 o 
   1   9   3     4461.91     4535.62    134.02 o 
   2   9   3      115.77      123.69     15.18 o 
   3   9   3     5346.29     5626.16    146.98 o 
   4   9   3      613.38      625.57     27.56 o 
   5   9   3      670.93      750.65     37.25 o 
   6   9   3     2175.35     2305.33     71.65 o 
   7   9   3      292.08      291.91     23.02 o 
   8   9   3     2585.25     2853.79     86.71 o 
   9   9   3      647.19      727.75     39.84 o 
  10   9   3     1152.21     1294.48     78.30 o 
 -10  10   3      804.37      853.61     62.77 o 
  -9  10   3     1149.16     1133.69     70.54 o 
  -8  10   3      848.83      819.55     47.40 o 
  -7  10   3      614.17      621.91     64.11 o 
  -6  10   3      148.42      124.19     22.82 o 
  -5  10   3       25.44       -4.17     12.46 o 
  -4  10   3     1037.13      960.55     43.39 o 
  -3  10   3       77.92       57.36     14.40 o 
  -2  10   3     2533.96     2218.14     83.29 o 
  -1  10   3       17.63       20.90     10.93 o 
   0  10   3     1604.58     1596.85     53.75 o 
   1  10   3       29.72       20.28     10.09 o 
   2  10   3     1073.74     1096.17     63.20 o 
   3  10   3     1142.01     1141.91     50.26 o 
   4  10   3      801.08      887.04     36.86 o 
   5  10   3     1034.79     1070.64     38.19 o 
   6  10   3     1206.44     1332.06     50.40 o 
   7  10   3        3.37      -11.55     11.55 o 
   8  10   3      944.21     1020.32     42.79 o 
  -8  11   3       32.19        8.10     13.87 o 
  -7  11   3     2131.52     2116.79    224.64 o 
  -6  11   3      204.73      155.90     21.04 o 
  -5  11   3     1236.09     1145.32     50.14 o 
  -4  11   3     1078.51      987.26     50.33 o 
  -3  11   3     1728.73     1581.05     61.27 o 
  -2  11   3      110.69      102.61     18.63 o 
  -1  11   3     1013.98      944.48     43.80 o 
   0  11   3      394.51      422.10     31.17 o 
   1  11   3     1990.64     1905.02     83.40 o 
   2  11   3        2.27       12.78     14.73 o 
   3  11   3     1034.44     1056.60     71.47 o 
   4  11   3      238.21      245.54     28.42 o 
   5  11   3      508.78      490.11     35.06 o 
   6  11   3      620.19      615.39     66.34 o 
  -2  12   3     2576.06     2388.12     85.69 o 
  -1  12   3        6.25       -7.72     14.24 o 
   0  12   3     1584.31     1544.43     78.64 o 
 -18   0   4      716.71      711.40     75.31 o 
 -17   0   4       48.31       28.38     22.64 o 
 -16   0   4      674.60      784.00     59.80 o 
 -15   0   4        0.45        5.96     18.77 o 
 -14   0   4     3796.13     3510.18    170.01 o 
 -13   0   4      631.94      527.72     43.77 o 
 -12   0   4     3885.02     3788.24    114.39 o 
 -11   0   4      241.33      281.49     18.21 o 
 -10   0   4     5046.81     5019.46    146.01 o 
  -9   0   4     1694.21     1807.29     64.65 o 
  -8   0   4      166.91      157.07     11.24 o 
  -7   0   4     3547.55     3302.55     96.00 o 
  -6   0   4    10946.12    10581.03    350.15 o 
  -5   0   4     7544.53     7086.08    236.47 o 
  -4   0   4     6091.00     5705.13    256.96 o 
  -3   0   4      806.49      667.97     27.91 o 
  -2   0   4     1427.87     1550.10     46.38 o 
  -1   0   4     6085.11     5844.63    163.38 o 
   0   0   4     8023.61     8126.33    250.81 o 
   1   0   4    19613.34    19355.43    706.51 o 
   2   0   4     1072.79     1103.99     70.79 o 
   3   0   4    21099.73    20827.38    573.61 o 
   4   0   4      695.50      815.52     29.06 o 
   5   0   4    16566.96    16948.63    469.48 o 
   6   0   4     4162.41     3956.90    132.55 o 
   7   0   4     7710.89     7259.60    234.82 o 
   8   0   4     8618.43     8337.04    270.78 o 
   9   0   4     1336.14     1264.63     53.60 o 
  10   0   4      836.13      797.41     41.05 o 
  11   0   4     4301.10     4200.57    228.70 o 
  12   0   4     1916.00     1905.53    166.14 o 
  13   0   4        7.38        1.11     32.00 o 
  14   0   4     2258.30     2400.39     94.59 o 
  15   0   4        3.42       11.61     15.98 o 
 -18   1   4       87.63       93.78     20.30 o 
 -17   1   4     3519.29     3413.88    185.59 o 
 -16   1   4       85.18       83.22     18.42 o 
 -15   1   4     4405.99     4248.41    135.96 o 
 -14   1   4      585.88      605.26     35.96 o 
 -13   1   4     1765.56     1706.88     63.91 o 
 -12   1   4      822.18      810.90     25.24 o 
 -11   1   4     4274.99     4357.12     99.52 o 
 -10   1   4     3149.11     3152.97     73.57 o 
  -9   1   4    10421.71    10426.89    224.14 o 
  -8   1   4      444.08      405.65     14.70 o 
  -7   1   4    13146.76    12972.47    300.06 o 
  -6   1   4     6627.58     6614.12    155.10 o 
  -5   1   4      725.97      641.05     17.72 o 
  -4   1   4    11037.46    10921.51    247.20 o 
  -3   1   4      317.55      274.82     10.51 o 
  -2   1   4    18550.69    17602.65    361.63 o 
  -1   1   4    24324.05    25146.14    743.93 o 
   0   1   4    17428.39    17575.07    483.11 o 
   1   1   4     1903.59     1944.51     59.65 o 
   2   1   4    12377.30    11921.46    339.17 o 
   3   1   4     2442.22     2344.65     64.66 o 
   4   1   4    13536.25    12962.38    269.34 o 
   5   1   4     1224.53     1073.60     27.22 o 
   6   1   4    18776.42    18062.88    400.99 o 
   7   1   4      964.82      954.94     31.31 o 
   8   1   4     5108.71     4932.51    141.87 o 
   9   1   4     2059.65     1716.38    197.81 o 
  10   1   4     1182.86     1059.49     58.98 o 
  11   1   4     4950.17     4719.63    155.67 o 
  12   1   4     1457.94     1420.69     43.98 o 
  13   1   4     2274.03     2281.23     63.39 o 
  14   1   4      404.05      424.04     37.20 o 
  15   1   4     1091.71     1094.87     43.86 o 
 -18   2   4     1163.05     1244.13     64.47 o 
 -17   2   4      101.92       83.75     21.09 o 
 -16   2   4     1935.09     1931.79     73.44 o 
 -15   2   4       18.66       10.57     14.54 o 
 -14   2   4     8185.33     8136.27    241.91 o 
 -13   2   4       10.13       10.46      9.04 o 
 -12   2   4    11691.35    12093.13    261.80 o 
 -11   2   4        2.07        3.00      5.70 o 
 -10   2   4     7972.28     8165.33    178.16 o 
  -9   2   4     1775.90     1843.53     44.52 o 
  -8   2   4     6419.82     6234.31    125.55 o 
  -7   2   4    11008.63    10972.10    216.38 o 
  -6   2   4    18132.03    17713.33    345.64 o 
  -5   2   4    15173.87    14745.75    287.76 o 
  -4   2   4    13791.41    13535.06    263.80 o 
  -3   2   4    10708.12    10536.59    206.01 o 
  -2   2   4    27469.29    28162.10    544.65 o 
  -1   2   4    33699.97    33926.21    694.08 o 
   0   2   4     2582.82     2780.84     56.96 o 
   1   2   4    23125.61    23134.00    483.05 o 
   2   2   4     3689.15     3797.67     90.45 o 
   3   2   4    23303.41    22635.27    440.26 o 
   4   2   4     1968.39     1964.06     42.75 o 
   5   2   4     7382.02     7212.45    144.47 o 
   6   2   4      934.95      945.69     24.30 o 
   7   2   4     5076.17     4833.92    106.20 o 
   8   2   4     4131.27     3881.80     94.00 o 
   9   2   4     5166.45     4949.87    118.25 o 
  10   2   4     1718.56     1559.96     45.68 o 
  11   2   4     5564.39     5228.94    182.96 o 
  12   2   4     1867.04     1583.90    102.76 o 
  13   2   4      246.29      258.64     19.28 o 
  14   2   4     1425.41     1430.08     50.66 o 
  15   2   4       17.55        9.97     13.31 o 
 -18   3   4       35.69        4.97     16.47 o 
 -17   3   4     1421.14     1402.25     60.16 o 
 -16   3   4      133.89      128.19     20.64 o 
 -15   3   4     2561.35     2577.76     90.45 o 
 -14   3   4      783.31      758.27     40.25 o 
 -13   3   4     6142.93     6287.92    152.16 o 
 -12   3   4     1079.15     1100.99     33.09 o 
 -11   3   4     4084.92     4176.18     94.59 o 
 -10   3   4     4169.00     4244.34     88.94 o 
  -9   3   4    11780.38    11767.49    233.37 o 
  -8   3   4     2732.41     2834.82     60.55 o 
  -7   3   4    15067.70    15082.78    296.10 o 
  -6   3   4     1017.25     1001.02     24.42 o 
  -5   3   4     2872.15     2813.52     61.95 o 
  -4   3   4    11225.78    11008.93    215.97 o 
  -3   3   4     1678.02     1642.41     35.55 o 
  -2   3   4    30778.50    31867.43    653.97 o 
  -1   3   4    12577.45    12994.73    269.52 o 
   0   3   4    14060.69    14406.38    318.81 o 
   1   3   4       83.39       72.99      6.28 o 
   2   3   4     7622.78     7668.06    162.69 o 
   3   3   4     1196.94     1241.61     28.74 o 
   4   3   4    11983.13    11788.10    231.94 o 
   5   3   4      146.42      141.80      8.41 o 
   6   3   4    13692.29    13376.60    263.80 o 
   7   3   4      165.17      156.82     10.99 o 
   8   3   4     2920.69     2797.02     98.17 o 
   9   3   4      562.22      532.18     23.32 o 
  10   3   4      701.66      692.50     27.04 o 
  11   3   4     3949.40     3792.80    119.35 o 
  12   3   4      430.67      471.53     41.04 o 
  13   3   4     1479.54     1494.33     68.68 o 
  14   3   4      547.92      562.90     33.69 o 
  15   3   4      615.47      707.90     36.46 o 
 -17   4   4       97.01       61.98     23.33 o 
 -16   4   4      623.62      623.63     42.62 o 
 -15   4   4      325.98      329.80     32.90 o 
 -14   4   4     2477.54     2542.67     83.41 o 
 -13   4   4       32.84       20.02      7.84 o 
 -12   4   4     2993.56     3145.14     88.37 o 
 -11   4   4        2.18       -6.73      6.74 o 
 -10   4   4      406.56      429.83     20.39 o 
  -9   4   4     1226.99     1305.11     34.14 o 
  -8   4   4     2383.80     2386.51     55.52 o 
  -7   4   4     7474.66     7541.42    150.72 o 
  -6   4   4     1781.31     1814.29     40.56 o 
  -5   4   4     4479.78     4545.99     97.96 o 
  -4   4   4        4.04       25.55      4.34 o 
  -3   4   4      950.43      880.59     23.22 o 
  -2   4   4      417.18      459.67     14.43 o 
  -1   4   4     8777.88     9393.99    196.76 o 
   0   4   4     4054.07     4264.07    123.84 o 
   1   4   4     5213.84     5095.36    119.46 o 
   2   4   4     1167.02     1166.99     32.53 o 
   3   4   4     6570.62     6588.78    153.22 o 
   4   4   4      329.57      327.94     13.47 o 
   5   4   4     3569.51     3759.56     78.59 o 
   6   4   4     2359.94     2439.84     53.69 o 
   7   4   4      986.89      977.82     31.67 o 
   8   4   4     2668.44     2621.13     74.01 o 
   9   4   4     1466.09     1432.56     57.40 o 
  10   4   4     1038.31     1001.94     38.36 o 
  11   4   4      889.96      765.17     34.07 o 
  12   4   4      399.88      408.34     27.55 o 
  13   4   4      107.83       75.57     17.02 o 
  14   4   4      678.24      752.51     36.44 o 
 -17   5   4      930.19      888.59     47.56 o 
 -16   5   4       44.68       36.28     16.63 o 
 -15   5   4      576.15      596.65     43.09 o 
 -14   5   4      108.02       85.60     15.08 o 
 -13   5   4      879.90      932.39     33.85 o 
 -12   5   4      463.75      472.73     23.09 o 
 -11   5   4      128.39      131.86     12.29 o 
 -10   5   4     1016.44     1004.94     28.01 o 
  -9   5   4     1190.62     1202.16     31.02 o 
  -8   5   4      108.29      129.46      9.50 o 
  -7   5   4     3455.96     3496.81     74.09 o 
  -6   5   4     1754.65     1947.02     56.18 o 
  -5   5   4      153.63      169.08      9.17 o 
  -4   5   4     4389.81     4340.15     88.71 o 
  -3   5   4      578.00      655.07     19.40 o 
  -2   5   4     4160.86     4126.79     89.99 o 
  -1   5   4       19.77       27.79      6.93 o 
   0   5   4     1503.65     1502.89     45.72 o 
   1   5   4        8.78       -2.06      5.60 o 
   2   5   4      377.98      409.36     17.58 o 
   3   5   4     1422.14     1468.55     40.70 o 
   4   5   4     3668.69     3810.10     86.54 o 
   5   5   4     2746.38     2875.92     67.67 o 
   6   5   4     2105.14     2176.00     53.76 o 
   7   5   4      196.29      192.17     14.87 o 
   8   5   4      311.14      361.09     20.74 o 
   9   5   4      237.37      281.48     20.91 o 
  10   5   4      187.18      193.21     19.16 o 
  11   5   4      884.23      842.40     36.59 o 
  12   5   4      307.25      312.97     25.00 o 
  13   5   4      735.24      591.49    106.18 o 
  14   5   4      310.71      316.89     45.49 o 
 -16   6   4      142.20      129.88     27.47 o 
 -15   6   4       12.27        1.16     14.49 o 
 -14   6   4      760.70      822.85     35.84 o 
 -13   6   4       54.12       23.73     11.45 o 
 -12   6   4     1751.14     1800.47     52.92 o 
 -11   6   4       18.69       -1.49      8.47 o 
 -10   6   4     1463.82     1502.21     38.08 o 
  -9   6   4      112.13      126.69     11.54 o 
  -8   6   4     1321.22     1300.10     33.11 o 
  -7   6   4     1477.19     1515.10     37.72 o 
  -6   6   4     1404.27     1309.70     33.70 o 
  -5   6   4     1387.78     1382.10     33.09 o 
  -4   6   4     5037.47     4923.85    107.67 o 
  -3   6   4      556.32      532.36     18.00 o 
  -2   6   4      695.60      674.50     20.65 o 
  -1   6   4     2692.80     2811.34     78.87 o 
   0   6   4       38.96       51.39      9.20 o 
   1   6   4     5720.68     5999.14    171.07 o 
   2   6   4      111.49       96.08     10.63 o 
   3   6   4      583.12      606.26     23.14 o 
   4   6   4     1038.03     1053.93     33.32 o 
   5   6   4     1999.42     2027.60     60.98 o 
   6   6   4        5.26       -5.25      7.41 o 
   7   6   4      602.30      613.99     27.62 o 
   8   6   4      630.21      656.01     29.28 o 
   9   6   4      466.93      534.86     33.02 o 
  10   6   4       61.37       88.77     18.66 o 
  11   6   4      532.42      526.52     34.29 o 
  12   6   4       42.70       32.86     15.60 o 
  13   6   4       58.02       36.86     16.49 o 
 -15   7   4       94.22       60.74     42.34 o 
 -14   7   4      144.71      113.51     22.49 o 
 -13   7   4      355.72      379.17     33.96 o 
 -12   7   4       20.74       -2.54     10.51 o 
 -11   7   4     1584.35     1635.65     52.57 o 
 -10   7   4      161.82      158.67     15.21 o 
  -9   7   4     1166.19     1181.34     34.07 o 
  -8   7   4       97.52       78.23      9.98 o 
  -7   7   4     1157.41     1238.12     36.41 o 
  -6   7   4      696.66      687.76     23.08 o 
  -5   7   4     1277.83     1234.49     33.75 o 
  -4   7   4     1873.85     1876.27     50.99 o 
  -3   7   4     2094.07     2013.28     53.74 o 
  -2   7   4      956.93      946.16     34.11 o 
  -1   7   4     1674.40     1653.43     47.73 o 
   0   7   4     3321.64     3353.54     91.14 o 
   1   7   4     1345.82     1383.62     40.78 o 
   2   7   4      684.45      713.10     26.73 o 
   3   7   4       31.25       29.39     10.26 o 
   4   7   4      420.38      429.04     22.15 o 
   5   7   4        6.99       -1.54      8.88 o 
   6   7   4      740.01      766.05     28.80 o 
   7   7   4       30.26       14.69     10.84 o 
   8   7   4      419.69      438.86     30.35 o 
   9   7   4        1.67       -7.67     12.20 o 
  10   7   4      365.80      389.60     30.03 o 
  11   7   4       41.18       34.59     16.16 o 
  12   7   4      121.14       56.48     18.46 o 
 -14   8   4       25.88       21.98     19.57 o 
 -13   8   4        2.61      -13.32     15.10 o 
 -12   8   4      124.29      112.05     19.36 o 
 -11   8   4       24.57       -0.05     12.41 o 
 -10   8   4       76.46       52.77     13.94 o 
  -9   8   4        3.55        4.23      9.78 o 
  -8   8   4        2.69       10.49      8.59 o 
  -7   8   4      267.33      248.91     17.09 o 
  -6   8   4        0.17        0.82      7.66 o 
  -5   8   4      589.77      582.35     28.86 o 
  -4   8   4      497.28      477.98     21.04 o 
  -3   8   4        1.51       -3.13      5.40 o 
  -2   8   4       37.65       21.40      8.71 o 
  -1   8   4       27.82       13.58      8.64 o 
   0   8   4      235.04      269.96     19.30 o 
   1   8   4     1588.74     1633.03     55.80 o 
   2   8   4      251.32      252.88     21.84 o 
   3   8   4        0.15       -8.53      8.59 o 
   4   8   4        7.55       -5.06      8.91 o 
   5   8   4        9.07        2.43      9.40 o 
   6   8   4      195.85      178.75     16.25 o 
   7   8   4        0.40       -8.03     10.81 o 
   8   8   4      275.03      282.66     22.64 o 
   9   8   4      115.80       96.23     18.42 o 
  10   8   4        0.26       -4.89     10.70 o 
  11   8   4       18.46        5.76     14.78 o 
 -12   9   4      124.50      107.08     22.68 o 
 -11   9   4       34.93       13.91     17.00 o 
 -10   9   4        5.43       -5.92     15.12 o 
  -9   9   4       32.98       -0.05     10.75 o 
  -8   9   4       30.25       14.39     11.44 o 
  -7   9   4      212.43      207.00     18.59 o 
  -6   9   4       23.84        5.15     10.18 o 
  -5   9   4      124.29      148.89     13.98 o 
  -4   9   4       40.33       16.22      7.76 o 
  -3   9   4      511.00      516.06     23.63 o 
  -2   9   4      323.31      301.25     18.55 o 
  -1   9   4     1335.59     1264.97     44.36 o 
   0   9   4        4.09        8.99      8.74 o 
   1   9   4     1048.77     1079.57     49.13 o 
   2   9   4        5.52        1.80      9.41 o 
   3   9   4      412.53      436.01     24.03 o 
   4   9   4      128.67       99.82     13.89 o 
   5   9   4       81.55       59.06     12.84 o 
   6   9   4        2.14       -6.79     10.99 o 
   7   9   4      350.56      301.21     23.56 o 
   8   9   4       50.08       55.53     15.11 o 
   9   9   4        9.37      -13.69     13.69 o 
 -10  10   4      391.34      331.54     34.17 o 
  -9  10   4       83.97       44.49     19.60 o 
  -8  10   4       34.00       36.66     22.21 o 
  -7  10   4        3.42       -2.99     10.86 o 
  -6  10   4      198.13      130.71     15.86 o 
  -5  10   4        2.69       -3.50      9.10 o 
  -4  10   4       85.37       79.66     13.70 o 
  -3  10   4       38.91       27.46     11.44 o 
  -2  10   4      109.89      100.23     14.39 o 
  -1  10   4      330.05      360.12     21.45 o 
   0  10   4       69.32       51.50     11.48 o 
   1  10   4      163.26      154.89     15.53 o 
   2  10   4        9.32       -2.43     11.12 o 
   3  10   4      185.51      178.49     16.84 o 
   4  10   4       58.75       51.29     12.95 o 
   5  10   4      157.49      152.17     16.88 o 
   6  10   4       61.94       58.58     15.25 o 
   7  10   4      335.41      344.20     26.43 o 
  -7  11   4       74.93       60.63     17.22 o 
  -6  11   4        8.59       -5.42     12.87 o 
  -5  11   4      135.93       73.85     22.21 o 
  -4  11   4      253.03      222.86     24.22 o 
  -3  11   4       49.87       23.55     15.12 o 
  -2  11   4      328.84      295.96     27.24 o 
  -1  11   4      140.61       96.12     18.73 o 
   0  11   4      190.17      171.02     22.06 o 
   1  11   4      166.84      164.34     21.88 o 
   2  11   4      312.29      262.20     26.43 o 
   3  11   4      443.56      485.97     37.94 o 
   4  11   4      490.12      439.40     28.74 o 
   5  11   4      185.65      167.40     20.04 o 
 -18   1   5       81.52       82.63     20.27 o 
 -17   1   5       44.69       -0.11     16.08 o 
 -16   1   5       77.39       54.94     17.89 o 
 -15   1   5        1.11      -13.86     13.86 o 
 -14   1   5      105.46       85.36     17.78 o 
 -13   1   5       66.44       55.00     10.67 o 
 -12   1   5      544.77      514.91     27.07 o 
 -11   1   5       11.72        6.59      5.92 o 
 -10   1   5      250.84      243.67     10.83 o 
  -9   1   5      163.11      169.42     10.12 o 
  -8   1   5     1344.51     1485.86     40.24 o 
  -7   1   5     1325.15     1337.86     45.48 o 
  -6   1   5      165.97      172.37     14.44 o 
  -5   1   5      995.50      993.93     26.89 o 
  -4   1   5       11.46       16.95      4.03 o 
  -3   1   5     1337.97     1320.13     28.83 o 
  -2   1   5     1634.17     1704.35     41.27 o 
  -1   1   5     1678.39     1758.18     48.59 o 
   0   1   5     2346.94     2555.80     61.59 o 
   1   1   5     2317.79     2414.59     53.84 o 
   2   1   5      131.29      133.42     12.06 o 
   3   1   5     5999.44     6344.67    151.56 o 
   4   1   5      749.11      772.42     20.33 o 
   5   1   5     1105.55     1029.51     25.63 o 
   6   1   5      671.67      628.92     18.22 o 
   7   1   5     1310.99     1213.06     62.80 o 
   8   1   5      275.44      262.08     21.55 o 
   9   1   5      856.34      779.57     51.65 o 
  10   1   5       86.40       65.62     13.73 o 
  11   1   5      591.49      580.11     27.89 o 
  12   1   5      105.90      100.27     14.95 o 
  13   1   5      140.51       97.01     24.23 o 
  14   1   5      293.57      266.87     27.53 o 
  15   1   5        7.02        1.12     12.82 o 
 -18   2   5        8.36        5.67     16.80 o 
 -17   2   5      190.98      158.90     23.10 o 
 -16   2   5      189.66      197.05     29.27 o 
 -15   2   5      325.10      337.48     43.57 o 
 -14   2   5      854.33      787.82     40.06 o 
 -13   2   5      595.09      598.60     30.11 o 
 -12   2   5      233.48      239.42     17.09 o 
 -11   2   5      913.57      965.28     28.91 o 
 -10   2   5        8.95        8.01      5.29 o 
  -9   2   5     1527.33     1459.69     36.22 o 
  -8   2   5      145.29      159.52      9.84 o 
  -7   2   5     2661.99     2678.96     61.99 o 
  -6   2   5       89.78       97.98      7.20 o 
  -5   2   5      235.34      220.62     11.10 o 
  -4   2   5     3553.62     3637.71     74.05 o 
  -3   2   5     2205.88     2103.79     44.29 o 
  -2   2   5     2232.97     2184.11     45.78 o 
  -1   2   5     5482.32     5611.14    118.26 o 
   0   2   5     1029.67     1050.05     24.48 o 
   1   2   5      117.91      119.10      6.74 o 
   2   2   5     2472.83     2425.29     60.04 o 
   3   2   5      193.20      200.97      9.28 o 
   4   2   5     1737.62     1742.13     39.08 o 
   5   2   5      282.97      274.87     11.91 o 
   6   2   5     1504.61     1504.47     36.63 o 
   7   2   5        2.23       -5.85      5.85 o 
   8   2   5     1125.25     1071.37     35.03 o 
   9   2   5        6.26        2.22      8.33 o 
  10   2   5     1796.27     1691.71     84.85 o 
  11   2   5      931.72      940.20     41.96 o 
  12   2   5      337.38      361.34     31.37 o 
  13   2   5       58.94       27.19     11.25 o 
  14   2   5      336.73      294.90     24.04 o 
 -18   3   5       27.95       37.49     18.18 o 
 -17   3   5      444.25      412.54     55.70 o 
 -16   3   5      133.10      144.44     21.92 o 
 -15   3   5      123.74      112.33     20.08 o 
 -14   3   5      600.09      641.24     36.58 o 
 -13   3   5       61.43       54.39     16.41 o 
 -12   3   5     1829.92     1880.58     53.39 o 
 -11   3   5     1408.29     1410.07     38.76 o 
 -10   3   5     2681.87     2704.88     64.98 o 
  -9   3   5      255.99      263.40     11.93 o 
  -8   3   5     2263.50     2289.68     50.15 o 
  -7   3   5      119.37      151.73      8.26 o 
  -6   3   5     6246.24     6230.14    132.27 o 
  -5   3   5        0.45        0.25      3.65 o 
  -4   3   5     4442.55     4339.30     88.13 o 
  -3   3   5       13.49       23.35      4.02 o 
  -2   3   5     6744.25     6724.76    142.18 o 
  -1   3   5     1608.97     1716.48     42.38 o 
   0   3   5       24.67       18.65      3.98 o 
   1   3   5     1118.55     1105.88     25.87 o 
   2   3   5     4755.42     4837.75    105.85 o 
   3   3   5     1046.26     1056.60     25.67 o 
   4   3   5     3866.55     3863.82     80.18 o 
   5   3   5       96.88       86.55      7.43 o 
   6   3   5      797.55      830.92     22.98 o 
   7   3   5     1241.94     1223.98     38.62 o 
   8   3   5       57.70       47.04      9.69 o 
   9   3   5      681.18      666.18     26.31 o 
  10   3   5        4.01       -9.71      9.71 o 
  11   3   5      482.45      479.90     39.99 o 
  12   3   5        1.33       -5.04     11.43 o 
  13   3   5      147.94      110.36     17.62 o 
  14   3   5      106.27       38.94     10.78 o 
 -17   4   5      360.63      342.62     32.19 o 
 -16   4   5      992.48     1060.10     50.78 o 
 -15   4   5      745.49      709.30     39.82 o 
 -14   4   5      639.57      610.54     52.53 o 
 -13   4   5     1359.09     1448.83     51.48 o 
 -12   4   5      116.58      111.37     11.84 o 
 -11   4   5     2777.45     2817.04     68.73 o 
 -10   4   5       48.38       53.58      8.96 o 
  -9   4   5     3429.51     3366.10     71.97 o 
  -8   4   5      197.53      199.14     10.64 o 
  -7   4   5     8369.48     8258.47    164.76 o 
  -6   4   5        7.39       11.14      4.61 o 
  -5   4   5     6223.38     6625.53    140.91 o 
  -4   4   5     1045.47     1051.06     26.06 o 
  -3   4   5      967.79      852.43     22.86 o 
  -2   4   5     4256.59     4418.43     95.71 o 
  -1   4   5      349.51      269.68     11.01 o 
   0   4   5      234.27      252.19     14.61 o 
   1   4   5     4412.80     4582.80    121.40 o 
   2   4   5     1318.25     1362.75     37.39 o 
   3   4   5     1215.41     1254.74     32.83 o 
   4   4   5     2373.88     2449.75     58.03 o 
   5   4   5       10.91       10.63      6.16 o 
   6   4   5     3036.32     3033.10     71.17 o 
   7   4   5     1016.98      996.85     33.49 o 
   8   4   5      804.65      779.26     31.96 o 
   9   4   5       87.55       86.76     14.01 o 
  10   4   5      126.94      101.20     15.81 o 
  11   4   5      137.80      169.23     19.19 o 
  12   4   5      581.32      597.13     34.13 o 
  13   4   5      201.91      190.10     24.95 o 
  14   4   5      614.78      579.43     52.40 o 
 -17   5   5      688.13      630.08     93.30 o 
 -16   5   5      814.51      816.16     63.16 o 
 -15   5   5      409.60      458.09     45.25 o 
 -14   5   5     2310.58     2087.58    153.61 o 
 -13   5   5        0.87       -9.01      9.37 o 
 -12   5   5     3633.23     3659.25     86.97 o 
 -11   5   5     2267.94     2248.43     57.27 o 
 -10   5   5     6380.32     6536.72    146.29 o 
  -9   5   5      549.97      586.30     19.32 o 
  -8   5   5      273.53      296.76     13.54 o 
  -7   5   5     6378.32     6646.77    142.64 o 
  -6   5   5     6001.57     6191.93    125.74 o 
  -5   5   5     3486.03     3476.33     72.89 o 
  -4   5   5     7363.77     7474.89    159.17 o 
  -3   5   5     2083.54     2035.72     48.01 o 
  -2   5   5      946.31      942.51     25.70 o 
  -1   5   5     7587.79     7606.83    190.94 o 
   0   5   5       34.25       33.11      7.28 o 
   1   5   5     9976.02     9934.65    234.42 o 
   2   5   5      483.24      514.12     22.35 o 
   3   5   5     3178.57     3265.17     81.32 o 
   4   5   5       97.93      103.04     10.62 o 
   5   5   5     1545.53     1541.91     43.98 o 
   6   5   5      422.20      410.46     23.04 o 
   7   5   5     4499.60     4385.25    140.23 o 
   8   5   5      734.48      761.62     35.07 o 
   9   5   5     2698.15     2745.81    160.77 o 
  10   5   5      268.22      301.40     25.99 o 
  11   5   5     2020.86     2153.40    102.64 o 
  12   5   5      164.29      146.56     21.14 o 
  13   5   5      327.32      340.02     52.06 o 
 -16   6   5     1145.07     1209.46     54.93 o 
 -15   6   5     1533.65     1612.37     65.30 o 
 -14   6   5      756.19      750.68     35.79 o 
 -13   6   5     1523.41     1508.60     52.95 o 
 -12   6   5       95.69       81.12     11.60 o 
 -11   6   5     5093.92     5301.11    133.63 o 
 -10   6   5        0.09        0.86      7.86 o 
  -9   6   5     6566.07     6717.94    137.82 o 
  -8   6   5     1510.05     1498.88     41.23 o 
  -7   6   5     4778.51     4906.64    115.29 o 
  -6   6   5     1550.38     1500.74     38.51 o 
  -5   6   5     5180.96     5336.80    116.62 o 
  -4   6   5     4215.78     4208.78     93.32 o 
  -3   6   5     1823.92     1922.85     46.53 o 
  -2   6   5     8449.60     8461.85    195.91 o 
  -1   6   5     2225.22     2314.30     65.31 o 
   0   6   5     7314.32     7309.96    190.56 o 
   1   6   5     2687.56     2785.55     71.11 o 
   2   6   5     6742.57     6933.31    162.88 o 
   3   6   5      548.99      563.79     35.30 o 
   4   6   5     4235.95     4299.01    115.68 o 
   5   6   5     1160.21     1171.45     36.82 o 
   6   6   5     6861.93     7078.61    197.82 o 
   7   6   5       15.04       18.29     10.56 o 
   8   6   5     3753.32     3805.20    142.52 o 
   9   6   5      205.64      142.11     18.94 o 
  10   6   5     1022.84     1075.52     46.58 o 
  11   6   5     1089.16     1213.74     68.49 o 
  12   6   5     1250.26     1282.16     54.61 o 
 -15   7   5      227.74      217.68     38.46 o 
 -14   7   5     2045.07     2124.08    156.21 o 
 -13   7   5       52.54       51.77     13.77 o 
 -12   7   5     4235.53     4187.86    158.42 o 
 -11   7   5     1492.98     1478.35     57.87 o 
 -10   7   5     4711.32     4782.18    133.59 o 
  -9   7   5      132.67      114.80     12.34 o 
  -8   7   5     3495.96     3374.49    124.98 o 
  -7   7   5      588.50      556.63     20.67 o 
  -6   7   5    10080.91     9870.96    209.78 o 
  -5   7   5      436.17      426.84     20.01 o 
  -4   7   5    10229.36     9699.46    223.87 o 
  -3   7   5      444.86      429.48     19.93 o 
  -2   7   5     2412.72     2400.27     62.97 o 
  -1   7   5     2787.89     2760.65     79.39 o 
   0   7   5      665.91      722.87     31.40 o 
   1   7   5     6522.97     6869.37    195.52 o 
   2   7   5     5414.30     5586.59    137.08 o 
   3   7   5     7791.88     8142.65    189.93 o 
   4   7   5      811.63      870.27     40.26 o 
   5   7   5     2176.68     2238.98     89.19 o 
   6   7   5       24.97       17.54     11.05 o 
   7   7   5     3191.83     3320.24     94.41 o 
   8   7   5       86.20       72.35     15.79 o 
   9   7   5     1976.34     2117.35     84.44 o 
  10   7   5        5.20      -12.59     12.63 o 
  11   7   5     1370.73     1409.61     59.26 o 
 -14   8   5      772.90      839.96     76.70 o 
 -13   8   5      898.40      875.16     42.76 o 
 -12   8   5      562.50      579.03     56.73 o 
 -11   8   5     2012.20     1947.98     99.20 o 
 -10   8   5      101.92       81.95     12.60 o 
  -9   8   5     5974.75     5585.73    177.66 o 
  -8   8   5      111.84       55.23     16.48 o 
  -7   8   5     4683.80     4513.14    135.78 o 
  -6   8   5      450.73      423.80     20.76 o 
  -5   8   5     4312.80     4035.21    108.20 o 
  -4   8   5      814.32      784.95     28.18 o 
  -3   8   5     5038.65     4785.21    116.38 o 
  -2   8   5     2390.27     2265.50     68.02 o 
  -1   8   5     7030.89     7014.81    165.73 o 
   0   8   5     1842.21     1862.59     58.61 o 
   1   8   5     4132.76     4237.22    127.15 o 
   2   8   5     1472.37     1544.60     46.33 o 
   3   8   5      997.99     1034.78     40.04 o 
   4   8   5     2256.58     2416.23     66.35 o 
   5   8   5      566.83      621.92     27.18 o 
   6   8   5     4189.22     4421.35    148.20 o 
   7   8   5      387.38      452.59     28.31 o 
   8   8   5     2716.27     2959.97    138.84 o 
   9   8   5        3.60       -5.33     12.00 o 
  10   8   5      789.31      858.66     43.36 o 
 -12   9   5     1753.72     1567.61    100.71 o 
 -11   9   5      385.85      330.07     27.74 o 
 -10   9   5     1185.86     1161.40     50.37 o 
  -9   9   5        5.65       -8.75     11.78 o 
  -8   9   5     1791.66     1629.76     90.04 o 
  -7   9   5      350.73      292.02     32.95 o 
  -6   9   5     3219.09     3105.57     87.93 o 
  -5   9   5      816.25      803.30     29.80 o 
  -4   9   5     5327.32     5021.56    162.04 o 
  -3   9   5      691.53      663.23     30.59 o 
  -2   9   5     2348.09     2185.71     96.17 o 
  -1   9   5     1562.27     1536.43     51.41 o 
   0   9   5      316.76      369.22     21.48 o 
   1   9   5     2440.91     2451.96     88.43 o 
   2   9   5     1834.64     1872.27     58.23 o 
   3   9   5     4662.11     4718.35    122.00 o 
   4   9   5      871.79      985.10     36.51 o 
   5   9   5     2034.17     2161.52     68.81 o 
   6   9   5       23.71       12.85     12.25 o 
   7   9   5     1766.92     1981.59     64.83 o 
   8   9   5      315.55      315.49     25.13 o 
   9   9   5     3075.97     3503.45    113.19 o 
 -10  10   5      435.01      446.39     33.53 o 
  -9  10   5     3013.14     2486.90    425.10 o 
  -8  10   5       22.20       18.33     14.50 o 
  -7  10   5     2231.00     2148.70     97.48 o 
  -6  10   5      265.45      244.98     20.95 o 
  -5  10   5      439.95      401.33     37.78 o 
  -4  10   5     1406.04     1288.49     49.73 o 
  -3  10   5     1169.36     1130.67     42.39 o 
  -2  10   5     3006.95     2863.13     85.22 o 
  -1  10   5     1390.99     1405.32     44.77 o 
   0  10   5     1429.88     1426.35     55.80 o 
   1  10   5      575.34      581.50     27.58 o 
   2  10   5     1914.96     2036.17     75.48 o 
   3  10   5       43.62       45.30     12.42 o 
   4  10   5     4613.27     4906.29    152.16 o 
   5  10   5       72.43       76.44     15.71 o 
   6  10   5     2573.68     2866.90    107.64 o 
   7  10   5        6.97        2.59     12.98 o 
  -7  11   5      492.53      459.92     40.68 o 
  -6  11   5      785.88      722.08     42.55 o 
  -5  11   5      335.90      384.20     30.01 o 
  -4  11   5     2336.57     2178.59    120.24 o 
  -3  11   5      259.58      245.21     25.14 o 
  -2  11   5      865.04      765.56     40.71 o 
  -1  11   5     1030.45      973.52     46.34 o 
   0  11   5      417.25      455.05     29.17 o 
   1  11   5     1882.95     1922.22     64.10 o 
   2  11   5      264.86      224.05     19.03 o 
   3  11   5     1984.69     2024.69     79.26 o 
 -18   0   6       76.83       99.43     50.75 o 
 -17   0   6     2344.90     2212.96    117.34 o 
 -16   0   6      925.15     1059.38     74.02 o 
 -15   0   6     2650.57     2610.23    130.33 o 
 -14   0   6     5257.37     5498.44    198.27 o 
 -13   0   6     1375.63     1417.34     64.06 o 
 -12   0   6     9198.93     9502.80    325.10 o 
 -11   0   6     6222.75     6588.02    228.95 o 
 -10   0   6    10731.37    11249.39    455.84 o 
  -9   0   6     1716.48     1637.09     65.97 o 
  -8   0   6     8162.58     7928.17    267.78 o 
  -7   0   6      471.71      456.98     25.72 o 
  -6   0   6    31362.51    30361.25   1256.76 o 
  -5   0   6      642.91      655.12     30.79 o 
  -4   0   6    21231.08    20687.36    568.31 o 
  -3   0   6        1.20       -4.50      7.28 o 
  -2   0   6    18317.79    17827.45    555.49 o 
  -1   0   6     6670.76     6738.84    190.30 o 
   0   0   6     7225.43     7001.78    197.70 o 
   1   0   6    19064.46    19506.34    538.27 o 
   2   0   6     9688.77     9477.26    310.81 o 
   3   0   6    15339.31    15440.29    429.08 o 
   4   0   6     6451.53     6200.71    210.57 o 
   5   0   6     6918.87     6626.58    189.45 o 
   6   0   6     2115.81     2039.80     75.76 o 
   7   0   6     4905.64     4671.49    157.23 o 
   8   0   6       31.91       32.35     12.60 o 
   9   0   6     6201.06     5972.43    199.39 o 
  10   0   6       62.72       59.85     17.69 o 
  11   0   6     6070.29     6077.62    327.95 o 
  12   0   6       11.41       13.95     20.96 o 
  13   0   6      770.31      792.85     73.69 o 
  14   0   6      329.44      237.31     46.91 o 
 -18   1   6      708.24      709.32     45.38 o 
 -17   1   6     1775.96     1644.87     67.14 o 
 -16   1   6     2966.16     2954.02    136.97 o 
 -15   1   6      943.06      969.29     46.14 o 
 -14   1   6     6010.13     5894.23    163.05 o 
 -13   1   6     1611.35     1676.77     56.37 o 
 -12   1   6     1052.45     1123.40     37.76 o 
 -11   1   6     4981.44     5047.96    126.67 o 
 -10   1   6      605.74      622.93     24.45 o 
  -9   1   6    11776.49    11911.26    313.30 o 
  -8   1   6     3095.31     3074.49     78.69 o 
  -7   1   6    14973.04    15058.56    352.83 o 
  -6   1   6     2011.24     1935.86     55.70 o 
  -5   1   6     8677.76     8444.79    193.56 o 
  -4   1   6     2630.24     2667.00     65.69 o 
  -3   1   6    19324.63    19271.38    401.96 o 
  -2   1   6     6360.06     6115.24    185.10 o 
  -1   1   6    25559.46    25853.00    582.55 o 
   0   1   6     2863.05     2885.71     65.37 o 
   1   1   6    12901.59    13264.11    276.06 o 
   2   1   6     3785.88     4010.87     95.47 o 
   3   1   6      638.34      559.90     23.45 o 
   4   1   6     4930.78     4765.69    105.31 o 
   5   1   6     3148.39     3089.53     65.96 o 
   6   1   6    11639.63    11218.06    236.00 o 
   7   1   6     1806.98     1749.47     65.57 o 
   8   1   6     3816.12     3555.13    144.06 o 
   9   1   6       12.65       10.35     10.43 o 
  10   1   6     1795.04     1733.24     57.90 o 
  11   1   6        3.08       -0.46     12.02 o 
  12   1   6     2281.10     2304.79     67.20 o 
  13   1   6       70.21       67.71     13.81 o 
  14   1   6     1927.69     1953.09     74.43 o 
 -18   2   6       24.12       25.66     17.52 o 
 -17   2   6     1031.65     1015.03     50.27 o 
 -16   2   6        9.86       10.90     14.80 o 
 -15   2   6     1036.09     1043.76     48.00 o 
 -14   2   6      524.42      507.34     32.57 o 
 -13   2   6     1701.87     1767.14     53.46 o 
 -12   2   6     2151.96     2206.05     62.68 o 
 -11   2   6     3508.59     3628.47    104.80 o 
 -10   2   6     1797.37     1873.44     47.30 o 
  -9   2   6     1429.94     1378.38     36.26 o 
  -8   2   6     3042.66     3112.14     71.87 o 
  -7   2   6      235.65      262.17     14.64 o 
  -6   2   6    11576.31    11353.11    259.31 o 
  -5   2   6      344.58      412.04     14.35 o 
  -4   2   6    16489.62    16241.13    317.16 o 
  -3   2   6     1186.33     1214.19     27.78 o 
  -2   2   6    17301.15    18029.28    351.39 o 
  -1   2   6       67.63       89.28      8.71 o 
   0   2   6     3308.59     3326.77     78.95 o 
   1   2   6     4850.25     4776.79    111.22 o 
   2   2   6     8882.73     8913.58    202.84 o 
   3   2   6     4834.72     4811.76    113.58 o 
   4   2   6     6773.76     6735.62    143.52 o 
   5   2   6     1825.58     1811.37     44.23 o 
   6   2   6      715.93      646.35     22.68 o 
   7   2   6     2620.90     2500.68     78.30 o 
   8   2   6      213.79      212.70     15.16 o 
   9   2   6     2448.00     2296.15     61.80 o 
  10   2   6      701.85      661.64     38.98 o 
  11   2   6     3397.49     3304.13    123.58 o 
  12   2   6       55.83       24.26     13.22 o 
  13   2   6      461.60      482.01     30.22 o 
  14   2   6      331.46      342.29     34.62 o 
 -18   3   6      785.88      768.48     45.04 o 
 -17   3   6      388.96      377.58     33.08 o 
 -16   3   6     1675.52     1738.13     68.97 o 
 -15   3   6       54.18       39.24     15.98 o 
 -14   3   6     2531.94     2524.97    104.99 o 
 -13   3   6        6.72        5.50      8.51 o 
 -12   3   6      894.67      934.42     36.53 o 
 -11   3   6     2011.11     2083.95     59.30 o 
 -10   3   6      221.67      242.45     13.65 o 
  -9   3   6     7555.11     7865.99    172.13 o 
  -8   3   6     6032.26     6249.52    137.91 o 
  -7   3   6    13213.53    13781.07    314.65 o 
  -6   3   6     1631.24     1642.98     37.02 o 
  -5   3   6     3138.27     3184.42     66.35 o 
  -4   3   6      933.60     1013.28     24.33 o 
  -3   3   6     6850.75     6776.07    135.09 o 
  -2   3   6     1495.81     1810.47     43.64 o 
  -1   3   6    22383.69    23123.79    476.13 o 
   0   3   6     1538.91     1574.73     37.89 o 
   1   3   6     6234.57     6327.65    137.05 o 
   2   3   6     3854.17     3984.70     82.28 o 
   3   3   6     3229.94     3166.03     66.97 o 
   4   3   6     5657.53     5698.89    115.96 o 
   5   3   6     1723.97     1772.26     41.42 o 
   6   3   6     5622.06     5609.39    124.36 o 
   7   3   6     1381.21     1331.46     62.88 o 
   8   3   6     2276.00     2173.43     89.22 o 
   9   3   6     1028.77      917.00     44.45 o 
  10   3   6     1942.40     1853.23     59.90 o 
  11   3   6      116.84      129.58     18.58 o 
  12   3   6     1034.31     1047.09     45.65 o 
  13   3   6      336.00      354.35     38.41 o 
 -17   4   6      988.90      990.11     49.52 o 
 -16   4   6      245.36      253.40     31.46 o 
 -15   4   6      741.63      687.31     38.17 o 
 -14   4   6     1304.06     1399.65     51.49 o 
 -13   4   6     3051.28     3246.65     88.06 o 
 -12   4   6     4682.64     4900.48    125.21 o 
 -11   4   6     2872.46     2942.14     71.36 o 
 -10   4   6     2901.26     2907.33     70.00 o 
  -9   4   6     2403.91     2400.07     58.67 o 
  -8   4   6     3072.89     3145.26     67.22 o 
  -7   4   6      499.36      499.26     16.78 o 
  -6   4   6     8388.35     8407.36    167.80 o 
  -5   4   6      215.21      227.60     10.34 o 
  -4   4   6    15254.11    15092.38    295.37 o 
  -3   4   6       14.63       36.60      6.09 o 
  -2   4   6    15272.80    16179.46    336.14 o 
  -1   4   6     2202.40     2294.43     56.18 o 
   0   4   6     2372.88     2389.25     60.57 o 
   1   4   6     7196.40     7358.36    170.97 o 
   2   4   6     6194.74     6286.99    166.37 o 
   3   4   6     3749.60     3781.78     85.61 o 
   4   4   6     9530.47     9829.44    210.73 o 
   5   4   6     2505.27     2562.64     61.41 o 
   6   4   6      444.92      424.42     20.90 o 
   7   4   6     4681.37     4524.47    167.34 o 
   8   4   6      184.31      170.84     17.17 o 
   9   4   6     4422.06     4463.61    177.38 o 
  10   4   6      194.54      176.21     18.59 o 
  11   4   6     3339.54     3294.93    119.72 o 
  12   4   6        1.89       -0.46     13.61 o 
  13   4   6      983.50      988.85     56.82 o 
 -16   5   6     1254.19     1371.80     59.23 o 
 -15   5   6      516.65      556.27     43.39 o 
 -14   5   6     2819.86     2855.05     90.22 o 
 -13   5   6     1754.85     1768.44     62.69 o 
 -12   5   6      178.63      180.37     19.75 o 
 -11   5   6     2663.29     2708.01     71.63 o 
 -10   5   6       19.99       11.56      9.04 o 
  -9   5   6     2620.60     2701.11     70.19 o 
  -8   5   6     2209.66     2173.63     52.10 o 
  -7   5   6     4821.99     4922.85    107.88 o 
  -6   5   6       32.60       31.90      7.06 o 
  -5   5   6     3734.44     3706.11     88.47 o 
  -4   5   6     1310.34     1338.17     36.53 o 
  -3   5   6     3590.20     3526.58     84.18 o 
  -2   5   6     1604.47     1663.38     41.98 o 
  -1   5   6     8533.75     8858.02    221.20 o 
   0   5   6     1593.99     1685.06     46.08 o 
   1   5   6     3284.51     3219.13     89.70 o 
   2   5   6      932.64      959.73     33.75 o 
   3   5   6      959.69      928.59     30.14 o 
   4   5   6     1627.62     1688.81     47.28 o 
   5   5   6     1025.12     1005.57     32.81 o 
   6   5   6     3247.62     3321.69     91.86 o 
   7   5   6      321.71      362.26     23.11 o 
   8   5   6     2404.48     2446.67    144.90 o 
   9   5   6      116.37      117.84     17.76 o 
  10   5   6     1194.35     1261.04     51.58 o 
  11   5   6      115.83       90.73     18.02 o 
  12   5   6      892.52      895.43     80.06 o 
 -16   6   6       79.88       71.60     22.06 o 
 -15   6   6        7.32       21.38     17.67 o 
 -14   6   6      129.62       97.76     18.51 o 
 -13   6   6       66.54       68.05     16.82 o 
 -12   6   6      579.57      596.16     26.28 o 
 -11   6   6      204.40      214.87     16.42 o 
 -10   6   6     1157.26     1171.11     59.11 o 
  -9   6   6       20.71        4.22      8.33 o 
  -8   6   6      391.26      370.48     20.53 o 
  -7   6   6      780.20      765.86     24.17 o 
  -6   6   6     2156.33     2115.46     51.41 o 
  -5   6   6       28.85       26.22      6.83 o 
  -4   6   6      840.93      780.93     26.54 o 
  -3   6   6      526.15      471.14     19.70 o 
  -2   6   6       55.32       73.43      9.64 o 
  -1   6   6      228.88      253.23     17.18 o 
   0   6   6      113.36      114.09     12.29 o 
   1   6   6      580.36      582.13     26.03 o 
   2   6   6       11.72        1.61      6.17 o 
   3   6   6      106.30      105.11     11.88 o 
   4   6   6     1039.69      987.15     32.89 o 
   5   6   6      267.20      275.01     18.14 o 
   6   6   6       95.06       53.70     12.39 o 
   7   6   6       44.62       31.29     11.65 o 
   8   6   6       41.86       33.34     13.79 o 
   9   6   6      206.69      200.19     26.41 o 
  10   6   6       95.46       79.49     18.05 o 
  11   6   6      119.57       86.56     18.62 o 
  12   6   6       36.76       33.40     17.68 o 
 -15   7   6       20.88      -15.65     15.65 o 
 -14   7   6      123.94       78.75     23.05 o 
 -13   7   6       78.04       72.60     17.41 o 
 -12   7   6      109.17      115.63     13.98 o 
 -11   7   6       18.69       -0.06      9.34 o 
 -10   7   6       35.86       33.88     10.30 o 
  -9   7   6      116.54      204.85     83.69 o 
  -8   7   6       30.35       20.63      8.90 o 
  -7   7   6      253.60      217.91     15.47 o 
  -6   7   6      223.61      193.18     14.03 o 
  -5   7   6       41.90       35.21      8.95 o 
  -4   7   6        8.79       -1.06      7.55 o 
  -3   7   6      641.39      588.78     23.66 o 
  -2   7   6      214.28      250.25     18.79 o 
  -1   7   6       45.74       39.61      9.74 o 
   0   7   6      271.38      288.05     22.26 o 
   1   7   6      525.39      530.21     29.94 o 
   2   7   6      184.16      189.36     15.42 o 
   3   7   6      494.53      476.11     26.45 o 
   4   7   6        7.44       -2.81      6.86 o 
   5   7   6        7.20       -8.07      8.07 o 
   6   7   6       12.24        6.76     11.19 o 
   7   7   6      195.28      192.84     19.14 o 
   8   7   6        2.97       -6.31     11.79 o 
   9   7   6       83.02       50.23     16.07 o 
  10   7   6       91.74       41.08     17.19 o 
  11   7   6       14.22        4.17     15.35 o 
 -13   8   6      220.74      198.83     29.67 o 
 -12   8   6      227.96      210.85     19.74 o 
 -11   8   6      158.79      154.55     16.81 o 
 -10   8   6       17.27        1.10     10.67 o 
  -9   8   6        0.01       -6.17      9.37 o 
  -8   8   6       28.53       10.45      9.87 o 
  -7   8   6      575.66      562.93     24.08 o 
  -6   8   6       69.18       54.59     10.04 o 
  -5   8   6       36.28       15.72      8.71 o 
  -4   8   6      135.57      132.86     13.13 o 
  -3   8   6       97.45       64.34     11.71 o 
  -2   8   6      124.86      123.19     13.27 o 
  -1   8   6      250.98      251.15     19.53 o 
   0   8   6      378.56      434.19     36.95 o 
   1   8   6        4.90       -7.91      7.91 o 
   2   8   6       16.32        3.68      9.29 o 
   3   8   6        9.49        3.49     10.45 o 
   4   8   6       81.30       70.60     12.57 o 
   5   8   6       30.69       11.37     11.55 o 
   6   8   6       37.27       28.28     11.55 o 
   7   8   6       38.28       28.48     11.34 o 
   8   8   6        3.50       -0.60     13.22 o 
   9   8   6        1.16      -12.91     12.91 o 
 -12   9   6       40.71       -8.30     16.92 o 
 -11   9   6       78.10       56.51     17.00 o 
 -10   9   6        0.27      -11.90     11.90 o 
  -9   9   6      151.40       77.43     29.95 o 
  -8   9   6        3.35       -9.01      9.01 o 
  -7   9   6      169.69      280.23    149.01 o 
  -6   9   6       14.55       -6.70     10.83 o 
  -5   9   6       90.65       74.88     12.02 o 
  -4   9   6        0.75       -6.63      9.47 o 
  -3   9   6       67.39       59.03     11.69 o 
  -2   9   6       91.91       83.32     12.30 o 
  -1   9   6      202.09      172.02     19.72 o 
   0   9   6      226.75      216.61     20.43 o 
   1   9   6      103.80       73.44     13.23 o 
   2   9   6       14.30        9.05     10.18 o 
   3   9   6        0.06       -9.53      9.53 o 
   4   9   6       38.49       56.96     12.77 o 
   5   9   6       16.70       11.90     12.12 o 
   6   9   6      101.74       80.68     15.63 o 
   7   9   6      173.50      196.76     27.13 o 
   8   9   6      117.48      116.19     20.35 o 
  -9  10   6       33.11       24.53     15.44 o 
  -8  10   6       18.28       30.82     14.93 o 
  -7  10   6       17.72       14.51     13.76 o 
  -6  10   6       55.39       43.47     12.85 o 
  -5  10   6       56.02       18.84     12.37 o 
  -4  10   6        4.60       -2.89      9.57 o 
  -3  10   6       10.71        6.92      9.74 o 
  -2  10   6      187.37      207.27     22.46 o 
  -1  10   6       31.50       19.43     10.55 o 
   0  10   6       27.90       32.38     11.21 o 
   1  10   6       48.36       75.24     32.70 o 
   2  10   6      100.46       95.70     15.88 o 
   3  10   6      196.20      179.12     17.68 o 
   4  10   6        1.09      -10.42     10.42 o 
   5  10   6       28.14       11.07     13.39 o 
  -6  11   6       58.23       46.68     16.39 o 
  -5  11   6      606.64      677.32     33.72 o 
  -4  11   6       27.25       40.77     13.81 o 
  -3  11   6      483.14      511.20     49.04 o 
  -2  11   6      175.57      173.61     19.17 o 
  -1  11   6      527.79      558.98     32.41 o 
   0  11   6      105.73      105.89     15.22 o 
   1  11   6      694.01      715.42     31.44 o 
   2  11   6      480.04      528.10     30.50 o 
 -18   1   7       39.19       18.85     17.50 o 
 -17   1   7      271.26      269.13     34.43 o 
 -16   1   7      222.55      261.38     27.41 o 
 -15   1   7       54.76       62.42     17.61 o 
 -14   1   7       21.41        5.23     11.76 o 
 -13   1   7      631.78      593.44     29.47 o 
 -12   1   7        0.15       -9.89      9.89 o 
 -11   1   7     2018.06     2093.82     59.44 o 
 -10   1   7      172.47      175.13     15.43 o 
  -9   1   7     1612.01     1643.32     47.37 o 
  -8   1   7      411.46      399.31     18.36 o 
  -7   1   7     3371.97     3401.03     93.30 o 
  -6   1   7      270.51      295.34     16.28 o 
  -5   1   7     4235.35     4179.09    100.68 o 
  -4   1   7      804.17      738.99     20.24 o 
  -3   1   7     4354.36     4262.05     86.76 o 
  -2   1   7       42.25       32.05      5.13 o 
  -1   1   7     1190.63     1214.05     33.88 o 
   0   1   7      199.99      176.58     10.12 o 
   1   1   7        7.98        3.54      4.84 o 
   2   1   7     1289.94     1338.17     37.57 o 
   3   1   7       89.33       85.99      7.61 o 
   4   1   7     2178.45     2094.22     50.68 o 
   5   1   7      133.23      128.87      8.92 o 
   6   1   7     1313.36     1290.22     41.67 o 
   7   1   7      355.94      325.81     20.11 o 
   8   1   7      393.26      372.56     25.43 o 
   9   1   7        0.75       -9.62      9.94 o 
  10   1   7      484.06      438.75     35.90 o 
  11   1   7       50.13       42.96     12.96 o 
  12   1   7        3.82        0.73     12.61 o 
  13   1   7       52.54       13.67     14.49 o 
 -18   2   7      423.35      413.88     35.16 o 
 -17   2   7       27.72        0.84     17.67 o 
 -16   2   7      792.82      831.23     43.55 o 
 -15   2   7       99.16       80.29     16.69 o 
 -14   2   7      544.78      600.83     28.35 o 
 -13   2   7       28.44       10.69     10.04 o 
 -12   2   7     1634.50     1749.52     58.33 o 
 -11   2   7        0.34       -0.28      8.00 o 
 -10   2   7      515.01      546.73     23.34 o 
  -9   2   7       47.71       35.08      8.37 o 
  -8   2   7     3720.52     3867.02     87.93 o 
  -7   2   7     2341.43     2321.51     58.67 o 
  -6   2   7      977.59      979.34     26.75 o 
  -5   2   7      729.99      776.39     22.22 o 
  -4   2   7        0.42        4.72      3.38 o 
  -3   2   7      193.98      162.11      7.99 o 
  -2   2   7     1423.69     1427.24     34.16 o 
  -1   2   7     2627.18     2725.50     66.00 o 
   0   2   7      240.33      227.49     11.14 o 
   1   2   7     4943.93     5136.55    120.03 o 
   2   2   7      565.36      532.77     16.62 o 
   3   2   7     2290.82     2276.82     53.11 o 
   4   2   7      203.98      207.01     11.52 o 
   5   2   7      378.51      332.79     14.09 o 
   6   2   7      602.57      581.49     20.83 o 
   7   2   7      723.96      697.35     27.45 o 
   8   2   7      122.67      122.18     13.85 o 
   9   2   7      687.77      642.07     37.83 o 
  10   2   7      350.49      364.59     27.01 o 
  11   2   7        0.96       -9.17      9.17 o 
  12   2   7      393.56      415.91     30.60 o 
  13   2   7       16.85       -3.81     14.29 o 
 -17   3   7      407.88      417.99     42.27 o 
 -16   3   7       37.07        6.88     14.98 o 
 -15   3   7      119.62       65.04     16.01 o 
 -14   3   7      320.66      317.99     21.70 o 
 -13   3   7      711.14      757.76     30.81 o 
 -12   3   7      588.75      643.53     27.46 o 
 -11   3   7     1593.61     1672.55     50.39 o 
 -10   3   7      526.98      566.16     24.10 o 
  -9   3   7      279.13      286.13     14.33 o 
  -8   3   7      367.21      394.76     16.62 o 
  -7   3   7      115.54      126.99      9.41 o 
  -6   3   7     1469.66     1495.62     34.45 o 
  -5   3   7        1.53        3.30      4.08 o 
  -4   3   7     3602.13     3542.18     73.43 o 
  -3   3   7      144.87      143.54      7.73 o 
  -2   3   7     3660.41     3689.81     75.90 o 
  -1   3   7     1536.72     1597.09     36.25 o 
   0   3   7     1126.83     1186.22     30.83 o 
   1   3   7      299.42      284.71     13.60 o 
   2   3   7     2399.96     2433.55     53.06 o 
   3   3   7       22.28       20.65      6.32 o 
   4   3   7      909.38      907.46     24.48 o 
   5   3   7      416.97      426.89     18.40 o 
   6   3   7      531.60      479.94     22.04 o 
   7   3   7      760.20      720.17     33.24 o 
   8   3   7       16.93       13.22     10.83 o 
   9   3   7      718.15      694.07     31.76 o 
  10   3   7      179.39      161.65     18.56 o 
  11   3   7      816.47      826.80     36.89 o 
  12   3   7        0.21        4.79     13.14 o 
  13   3   7      216.15      201.14     31.12 o 
 -17   4   7        0.15       -2.20     12.19 o 
 -16   4   7     1226.87     1307.60     57.30 o 
 -15   4   7        4.08       -5.39     12.12 o 
 -14   4   7     1708.59     1692.55     59.09 o 
 -13   4   7      518.80      569.92     27.95 o 
 -12   4   7      609.82      650.57     28.03 o 
 -11   4   7      409.48      461.81     23.73 o 
 -10   4   7      146.94      162.59     12.00 o 
  -9   4   7     3422.81     3392.57     79.70 o 
  -8   4   7       58.82       47.86      8.03 o 
  -7   4   7     3149.12     3217.29     75.12 o 
  -6   4   7     1128.76     1179.36     29.00 o 
  -5   4   7     1088.22     1114.52     27.58 o 
  -4   4   7       58.15       89.74      6.86 o 
  -3   4   7     2613.97     2718.55     62.16 o 
  -2   4   7      524.95      567.89     18.21 o 
  -1   4   7     5045.18     5336.88    123.24 o 
   0   4   7       43.36       39.14      7.71 o 
   1   4   7     4780.91     5007.45    119.57 o 
   2   4   7      136.09      141.06     15.63 o 
   3   4   7       38.90       38.94      7.39 o 
   4   4   7     1124.03     1132.04     34.83 o 
   5   4   7     1425.31     1471.46     47.30 o 
   6   4   7     1396.02     1431.43     47.13 o 
   7   4   7     2740.15     2711.36     88.27 o 
   8   4   7      638.40      620.30     33.76 o 
   9   4   7      327.57      358.10     27.98 o 
  10   4   7     1070.29     1127.78     78.77 o 
  11   4   7       38.26       25.19     15.10 o 
  12   4   7      333.92      322.19     29.19 o 
 -16   5   7        6.80        1.12     15.14 o 
 -15   5   7     1724.12     1798.51     81.51 o 
 -14   5   7      630.01      652.21     35.91 o 
 -13   5   7     1974.25     2086.84     62.55 o 
 -12   5   7      510.09      557.28     26.75 o 
 -11   5   7     7148.61     7558.30    186.04 o 
 -10   5   7      763.80      742.80     25.72 o 
  -9   5   7     2496.28     2571.63     67.89 o 
  -8   5   7     1635.04     1613.66     49.15 o 
  -7   5   7     2177.95     2255.36     59.99 o 
  -6   5   7     4354.99     4344.79     96.58 o 
  -5   5   7     2155.21     2194.46     52.29 o 
  -4   5   7     4059.12     4183.38     92.75 o 
  -3   5   7     2372.50     2414.31     62.26 o 
  -2   5   7     5137.06     5470.96    130.08 o 
  -1   5   7        1.50        2.66     10.87 o 
   0   5   7     2884.46     3006.69     76.18 o 
   1   5   7      588.25      636.70     23.94 o 
   2   5   7     8043.65     8136.78    273.02 o 
   3   5   7      688.92      667.36     28.87 o 
   4   5   7     4164.38     4301.34    105.31 o 
   5   5   7      739.40      774.24     37.32 o 
   6   5   7     3030.96     3149.70     88.86 o 
   7   5   7      291.88      298.74     24.45 o 
   8   5   7      470.66      518.07     32.25 o 
   9   5   7     1713.86     1688.33    105.81 o 
  10   5   7      528.09      540.94     56.36 o 
  11   5   7     1417.05     1372.35     56.65 o 
 -15   6   7       60.04       33.84     15.68 o 
 -14   6   7     3657.70     3635.75    136.21 o 
 -13   6   7       75.65       29.77     10.99 o 
 -12   6   7     2115.60     2218.78    104.04 o 
 -11   6   7       51.89       33.68     11.32 o 
 -10   6   7     3383.99     3382.23     94.56 o 
  -9   6   7     3787.73     3761.02    112.67 o 
  -8   6   7     4731.36     4587.21    122.55 o 
  -7   6   7     4033.69     3953.73    106.79 o 
  -6   6   7     7046.50     7028.85    179.01 o 
  -5   6   7     1576.56     1486.28     46.19 o 
  -4   6   7     1578.43     1547.92     47.62 o 
  -3   6   7     4221.26     4241.10    112.47 o 
  -2   6   7       16.72       22.58      8.02 o 
  -1   6   7     6684.48     6660.37    191.27 o 
   0   6   7     1968.89     1992.68     54.51 o 
   1   6   7     9130.10     9279.06    215.99 o 
   2   6   7      293.38      282.63     17.33 o 
   3   6   7     3058.52     3068.20     79.14 o 
   4   6   7     1668.83     1774.76     50.62 o 
   5   6   7     3949.66     3951.17    108.08 o 
   6   6   7     1036.32     1062.07     39.78 o 
   7   6   7     4308.51     4451.09    134.25 o 
   8   6   7      575.48      633.47     42.28 o 
   9   6   7      699.85      729.58     37.99 o 
  10   6   7      888.71      903.37     44.23 o 
  11   6   7      208.91      203.60     30.04 o 
 -14   7   7      504.07      507.39     37.42 o 
 -13   7   7     1058.17     1110.68     44.14 o 
 -12   7   7      188.47      175.05     18.77 o 
 -11   7   7     3508.24     3521.15    125.28 o 
 -10   7   7      692.43      655.13     37.97 o 
  -9   7   7     1166.00     1178.17     46.09 o 
  -8   7   7     1920.05     1931.77     60.96 o 
  -7   7   7      293.17      276.87     23.48 o 
  -6   7   7     2463.77     2348.28     62.60 o 
  -5   7   7     1283.20     1185.20     36.74 o 
  -4   7   7     5713.07     5309.65    127.61 o 
  -3   7   7      947.99      952.26     32.57 o 
  -2   7   7     4277.51     4298.66    106.16 o 
  -1   7   7       27.03       29.24      9.75 o 
   0   7   7     2521.36     2649.19     82.65 o 
   1   7   7       26.98       12.51     10.71 o 
   2   7   7     5306.25     5437.32    145.01 o 
   3   7   7      969.81      919.40     32.22 o 
   4   7   7     3291.05     3278.05     84.95 o 
   5   7   7      231.45      242.81     20.16 o 
   6   7   7     2424.23     2498.72     96.75 o 
   7   7   7      791.40      820.53     39.13 o 
   8   7   7      540.71      593.83     37.76 o 
   9   7   7     1615.92     1733.59    101.80 o 
  10   7   7      513.13      447.05     43.75 o 
 -13   8   7        7.53      -13.81     13.81 o 
 -12   8   7     1335.37     1259.37     71.75 o 
 -11   8   7      323.14      253.28     20.67 o 
 -10   8   7      288.19      252.42     20.65 o 
  -9   8   7     1891.30     1756.08     57.58 o 
  -8   8   7     1008.54      938.70     45.63 o 
  -7   8   7     2050.21     1954.21     81.00 o 
  -6   8   7      899.29      855.98     30.72 o 
  -5   8   7     1452.84     1386.52     42.32 o 
  -4   8   7       11.03       23.34     10.11 o 
  -3   8   7     4458.30     4313.93    114.15 o 
  -2   8   7      330.46      396.91     34.64 o 
  -1   8   7     6723.08     6678.68    159.52 o 
   0   8   7       10.93        3.37      9.38 o 
   1   8   7     3726.19     3869.62    104.03 o 
   2   8   7        7.50        3.61      9.57 o 
   3   8   7     1514.40     1541.06     54.45 o 
   4   8   7      986.96      907.19     77.08 o 
   5   8   7      624.60      649.38     36.05 o 
   6   8   7     1295.51     1404.58     53.19 o 
   7   8   7     1444.61     1626.57     76.23 o 
   8   8   7     1034.87     1070.21     47.66 o 
 -11   9   7     3289.29     3097.88    187.38 o 
 -10   9   7      715.14      716.93     35.69 o 
  -9   9   7     1914.48     1820.08    111.67 o 
  -8   9   7     1010.85      925.75     42.01 o 
  -7   9   7      692.25      635.63     31.27 o 
  -6   9   7     3322.71     3119.06    148.94 o 
  -5   9   7      883.94      886.64     33.73 o 
  -4   9   7     5144.82     4957.02    158.07 o 
  -3   9   7      809.49      837.06     32.28 o 
  -2   9   7     3323.15     3291.27     98.87 o 
  -1   9   7        0.15       -6.97      9.57 o 
   0   9   7     1928.24     1852.65     75.36 o 
   1   9   7      724.29      745.21     33.10 o 
   2   9   7     3743.24     3943.68    142.13 o 
   3   9   7      705.02      697.13     35.75 o 
   4   9   7     2791.27     3070.46     90.04 o 
   5   9   7      258.76      230.78     21.28 o 
   6   9   7      587.41      622.43     34.87 o 
   7   9   7      761.54      860.46     49.77 o 
  -9  10   7     2331.60     2105.39    201.72 o 
  -8  10   7     2703.28     2475.73    131.93 o 
  -7  10   7     2281.20     2056.91     93.96 o 
  -6  10   7     2799.50     2690.51    104.85 o 
  -5  10   7     2135.13     1980.94     99.25 o 
  -4  10   7      988.46      978.44     35.75 o 
  -3  10   7     2639.56     2493.33     97.43 o 
  -2  10   7       27.90       59.11     14.11 o 
  -1  10   7     3961.59     3900.24    148.72 o 
   0  10   7        0.12       -7.08     10.52 o 
   1  10   7     2669.01     2967.68     90.88 o 
   2  10   7      104.83      104.52     16.99 o 
   3  10   7     1516.57     1623.03     73.09 o 
   4  10   7      438.54      433.84     31.23 o 
  -4  11   7     2702.99     2582.56    100.52 o 
  -3  11   7      263.96      252.75     22.76 o 
  -2  11   7     1575.34     1528.71     84.18 o 
  -1  11   7        0.58        6.16     11.45 o 
 -18   0   8     1067.73     1016.86     73.05 o 
 -17   0   8     2748.88     2559.44    132.81 o 
 -16   0   8     3322.36     3470.28    166.85 o 
 -15   0   8     2160.48     2247.81     94.44 o 
 -14   0   8     1485.58     1491.48     68.80 o 
 -13   0   8     5363.65     5441.61    195.70 o 
 -12   0   8        3.26       28.00     14.23 o 
 -11   0   8    13745.62    14560.29    588.51 o 
 -10   0   8      198.16      215.87     21.63 o 
  -9   0   8    14163.83    14125.74    597.62 o 
  -8   0   8       96.69       89.71     17.84 o 
  -7   0   8     8715.81     8420.28    284.94 o 
  -6   0   8     5068.61     4991.81    173.46 o 
  -5   0   8    10777.48    10279.76    287.17 o 
  -4   0   8     6622.24     6255.61    177.82 o 
  -3   0   8    29171.50    29433.22    914.56 o 
  -2   0   8     3922.23     3914.56    114.82 o 
  -1   0   8     3898.42     3769.96    111.48 o 
   0   0   8     1765.74     1770.50     57.79 o 
   1   0   8      565.34      598.28     26.70 o 
   2   0   8     9595.04    10266.26    338.82 o 
   3   0   8       53.37       75.18     11.51 o 
   4   0   8     6649.37     6728.21    193.26 o 
   5   0   8      643.64      608.54     40.07 o 
   6   0   8     3793.36     3699.84    239.46 o 
   7   0   8      228.31      216.44     27.15 o 
   8   0   8     1592.60     1499.54     63.46 o 
   9   0   8     1610.08     1772.53    136.37 o 
  10   0   8     3904.81     3928.34    141.31 o 
  11   0   8      410.31      384.45     74.34 o 
  12   0   8     1257.18     1186.89     76.25 o 
 -18   1   8      775.78      708.53     50.20 o 
 -17   1   8       73.08       77.08     19.56 o 
 -16   1   8     3194.15     3301.82    113.05 o 
 -15   1   8     1853.34     1957.14     60.36 o 
 -14   1   8     6281.28     6465.54    177.98 o 
 -13   1   8      746.26      788.16     31.73 o 
 -12   1   8     5111.90     5262.86    133.24 o 
 -11   1   8       40.55       48.87     12.32 o 
 -10   1   8     7261.14     7389.97    180.37 o 
  -9   1   8     1185.57     1224.17     38.16 o 
  -8   1   8    14761.00    14932.89    382.07 o 
  -7   1   8     1662.35     1622.82     49.88 o 
  -6   1   8    10105.24     9632.61    244.06 o 
  -5   1   8     4340.59     4392.38    106.78 o 
  -4   1   8     4616.61     4500.01     92.04 o 
  -3   1   8     6106.12     6027.74    128.52 o 
  -2   1   8     3209.89     3292.44     75.12 o 
  -1   1   8    14188.03    14386.78    328.97 o 
   0   1   8     2291.63     2318.67     55.62 o 
   1   1   8    12847.50    13555.45    284.22 o 
   2   1   8      674.15      661.79     23.89 o 
   3   1   8     3384.55     3388.53     72.58 o 
   4   1   8       16.67       26.69      8.66 o 
   5   1   8     5606.02     5576.64    148.82 o 
   6   1   8      526.70      528.89     25.13 o 
   7   1   8     4414.24     4306.01    128.12 o 
   8   1   8      697.95      662.49     29.73 o 
   9   1   8     3145.63     3053.31     81.24 o 
  10   1   8      336.37      345.62     21.81 o 
  11   1   8      818.99      812.15     60.98 o 
  12   1   8      769.00      790.45     37.52 o 
 -17   2   8     1663.44     1649.77     68.48 o 
 -16   2   8      395.03      426.78     42.73 o 
 -15   2   8     1017.71     1115.76     45.08 o 
 -14   2   8      191.25      178.00     16.75 o 
 -13   2   8     3107.07     3270.96     98.79 o 
 -12   2   8      512.00      533.69     25.88 o 
 -11   2   8     9635.04     9981.94    241.12 o 
 -10   2   8      646.97      667.48     26.47 o 
  -9   2   8     6044.16     6163.07    151.83 o 
  -8   2   8      606.11      586.44     24.98 o 
  -7   2   8     3446.71     3518.68     80.63 o 
  -6   2   8    10534.55    10476.55    225.64 o 
  -5   2   8      947.97      878.74     22.40 o 
  -4   2   8    15112.33    15058.73    295.32 o 
  -3   2   8     5068.09     4972.96    102.51 o 
  -2   2   8     7550.68     7387.55    158.66 o 
  -1   2   8      282.46      287.06     12.98 o 
   0   2   8     8953.10     8958.91    178.81 o 
   1   2   8      391.56      403.17     15.16 o 
   2   2   8    13768.83    13944.58    275.48 o 
   3   2   8        2.45        9.45      5.53 o 
   4   2   8    10979.08    10749.78    231.79 o 
   5   2   8      142.78      158.08     11.77 o 
   6   2   8     4054.10     3979.92     97.12 o 
   7   2   8      639.19      609.74     28.24 o 
   8   2   8      965.75      975.98     37.60 o 
   9   2   8      927.32      959.68     37.97 o 
  10   2   8     2449.28     2477.08     75.38 o 
  11   2   8     1067.28     1082.07     43.08 o 
  12   2   8      732.86      758.70     36.97 o 
 -17   3   8      155.27      151.17     25.66 o 
 -16   3   8     1723.54     1991.02    107.46 o 
 -15   3   8      136.94      122.98     17.91 o 
 -14   3   8     3093.44     3228.22     89.08 o 
 -13   3   8       53.66       62.22     12.21 o 
 -12   3   8     2133.64     2192.28     63.61 o 
 -11   3   8      649.07      635.08     26.81 o 
 -10   3   8      644.32      655.54     26.57 o 
  -9   3   8     1059.40     1073.49     35.53 o 
  -8   3   8    10025.37    10029.29    216.51 o 
  -7   3   8     3237.10     3151.69     73.48 o 
  -6   3   8     6664.80     6716.12    147.56 o 
  -5   3   8     3846.42     3831.50     79.72 o 
  -4   3   8      593.04      593.39     17.28 o 
  -3   3   8     2789.80     2628.92     56.43 o 
  -2   3   8      697.40      755.00     21.38 o 
  -1   3   8     7017.85     6981.86    140.43 o 
   0   3   8      448.52      412.38     16.05 o 
   1   3   8     6854.14     6976.59    152.14 o 
   2   3   8      583.08      582.57     18.55 o 
   3   3   8     2747.96     2821.67     66.91 o 
   4   3   8        8.80        3.22      5.69 o 
   5   3   8     4498.28     4514.64    110.44 o 
   6   3   8     1066.11     1021.13     37.43 o 
   7   3   8     4796.55     4810.84    187.21 o 
   8   3   8      278.33      274.62     21.21 o 
   9   3   8     1579.56     1615.62     67.70 o 
  10   3   8       24.00        0.35     13.01 o 
  11   3   8      507.75      547.75     36.20 o 
  12   3   8      549.76      685.05     55.24 o 
 -17   4   8      827.19      850.62     46.66 o 
 -16   4   8      394.54      381.53     32.23 o 
 -15   4   8      467.39      515.71     43.88 o 
 -14   4   8      128.00      117.94     15.76 o 
 -13   4   8     3459.80     3528.06     95.32 o 
 -12   4   8      118.77      132.38     14.73 o 
 -11   4   8     6485.30     6862.36    170.13 o 
 -10   4   8       14.58        8.40      8.71 o 
  -9   4   8     1559.89     1635.10     52.65 o 
  -8   4   8      247.02      258.85     14.33 o 
  -7   4   8     2610.72     2646.57     63.65 o 
  -6   4   8      927.38      948.27     29.97 o 
  -5   4   8     3278.98     3302.05     74.49 o 
  -4   4   8     1540.80     1603.08     40.04 o 
  -3   4   8     6418.70     6562.98    141.47 o 
  -2   4   8      345.93      357.75     22.80 o 
  -1   4   8     3557.91     3649.24     89.81 o 
   0   4   8     1446.02     1518.67     43.10 o 
   1   4   8       98.36      104.44     10.66 o 
   2   4   8     1553.91     1550.47     48.93 o 
   3   4   8     1038.00     1089.74     34.36 o 
   4   4   8     2319.25     2287.43     67.94 o 
   5   4   8      217.11      220.26     18.05 o 
   6   4   8     1175.62     1106.35     57.49 o 
   7   4   8      110.57       85.57     15.75 o 
   8   4   8      535.10      556.14     34.86 o 
   9   4   8        8.77       16.71     12.97 o 
  10   4   8     1780.31     1781.37     66.63 o 
  11   4   8      699.09      673.67     39.80 o 
 -16   5   8     1104.29     1147.27     60.90 o 
 -15   5   8      171.22      143.96     21.58 o 
 -14   5   8     1876.18     1940.29     65.72 o 
 -13   5   8      524.51      558.34     33.83 o 
 -12   5   8     1779.79     1760.59     59.18 o 
 -11   5   8       55.75       42.27     12.12 o 
 -10   5   8     1459.59     1557.20     69.44 o 
  -9   5   8       65.26       45.47      8.69 o 
  -8   5   8     3156.74     3211.40     82.12 o 
  -7   5   8      414.44      410.49     19.28 o 
  -6   5   8     3540.95     3480.41     87.68 o 
  -5   5   8       25.40       27.97      6.86 o 
  -4   5   8      875.22      915.05     29.60 o 
  -3   5   8        2.45       12.39      7.48 o 
  -2   5   8     3028.93     3157.46     79.79 o 
  -1   5   8     4614.89     4530.69    247.01 o 
   0   5   8     1732.20     1743.26     48.97 o 
   1   5   8     2875.61     2901.91     74.86 o 
   2   5   8      188.68      180.83     15.86 o 
   3   5   8       25.61       11.97      8.11 o 
   4   5   8      162.64      172.70     14.67 o 
   5   5   8      646.07      646.43     33.48 o 
   6   5   8       88.95      110.98     14.81 o 
   7   5   8     1897.25     1862.07    111.22 o 
   8   5   8        6.63       -4.41     12.18 o 
   9   5   8      905.32      901.50     48.99 o 
  10   5   8      115.31       92.89     18.33 o 
  11   5   8      104.42       74.68     18.73 o 
 -15   6   8       71.64       52.19     17.45 o 
 -14   6   8       19.33        3.71     14.17 o 
 -13   6   8     1004.52     1017.21     42.15 o 
 -12   6   8      902.11      925.86     39.93 o 
 -11   6   8     1064.16     1136.70     53.16 o 
 -10   6   8      176.11      165.78     19.93 o 
  -9   6   8      501.71      505.89     22.94 o 
  -8   6   8      215.15      203.10     15.21 o 
  -7   6   8      671.60      668.59     38.90 o 
  -6   6   8     2031.52     1951.75     60.83 o 
  -5   6   8     1557.78     1457.91     42.74 o 
  -4   6   8     1970.21     2005.83     54.55 o 
  -3   6   8      435.49      477.16     21.30 o 
  -2   6   8     2172.54     2289.91     61.42 o 
  -1   6   8        1.16       -3.13      6.48 o 
   0   6   8      829.94      826.94     32.81 o 
   1   6   8       13.98       11.07      8.84 o 
   2   6   8     2313.31     2139.83     75.29 o 
   3   6   8       55.08       76.42     11.84 o 
   4   6   8     3814.11     3817.66     96.69 o 
   5   6   8      170.78      202.00     19.02 o 
   6   6   8     1194.75     1236.09     44.76 o 
   7   6   8      194.89      208.64     25.75 o 
   8   6   8      120.99      101.71     18.40 o 
   9   6   8      174.40      133.24     20.34 o 
  10   6   8      155.81      124.20     21.20 o 
 -14   7   8      279.38      295.87     42.92 o 
 -13   7   8       94.20       39.89     14.95 o 
 -12   7   8        3.45      -10.05     12.02 o 
 -11   7   8      144.33      149.00     23.33 o 
 -10   7   8      332.48      234.48     54.21 o 
  -9   7   8      248.95      253.15     28.02 o 
  -8   7   8      433.35      369.65     28.95 o 
  -7   7   8      945.10      806.26     58.26 o 
  -6   7   8      334.10      303.01     23.52 o 
  -5   7   8      427.83      406.47     22.40 o 
  -4   7   8       82.32       72.77     12.41 o 
  -3   7   8      783.09      792.48     41.18 o 
  -2   7   8       24.74       17.92      7.19 o 
  -1   7   8     3042.96     2897.75    193.31 o 
   0   7   8      118.56       89.71     13.85 o 
   1   7   8     1744.43     1760.30     77.25 o 
   2   7   8       58.28       41.19      8.96 o 
   3   7   8      828.73      868.56     43.56 o 
   4   7   8       86.09       95.30     19.69 o 
   5   7   8      875.58      853.65     35.59 o 
   6   7   8      189.28      184.50     18.46 o 
   7   7   8      609.13      642.41     34.93 o 
   8   7   8      266.66      244.27     26.50 o 
   9   7   8       45.04       18.10     16.02 o 
 -13   8   8       27.27       24.29     15.72 o 
 -12   8   8        2.20      -10.60     13.27 o 
 -11   8   8        6.06       -4.25     12.87 o 
 -10   8   8      228.81      195.64     19.92 o 
  -9   8   8       61.11       35.23     12.90 o 
  -8   8   8       23.42       20.70     11.23 o 
  -7   8   8       11.33       20.16     11.32 o 
  -6   8   8       50.28       34.78     11.60 o 
  -5   8   8      252.75      235.87     21.28 o 
  -4   8   8        7.63        2.71      9.18 o 
  -3   8   8       45.17       43.44     10.81 o 
  -2   8   8       24.62       36.63     10.67 o 
  -1   8   8      536.93      568.46     25.89 o 
   0   8   8        2.25       12.64     10.51 o 
   1   8   8       94.79       49.99     10.95 o 
   2   8   8       19.37        9.14     10.43 o 
   3   8   8       27.92        9.29      8.08 o 
   4   8   8      326.76      321.47     24.06 o 
   5   8   8        4.86      -10.88     10.88 o 
   6   8   8       18.10        4.43     11.75 o 
   7   8   8        2.40      -12.54     12.54 o 
 -11   9   8       17.28        1.95     14.76 o 
 -10   9   8      230.66      237.64     21.50 o 
  -9   9   8      162.91      147.98     17.67 o 
  -8   9   8       19.74       13.79     11.63 o 
  -7   9   8      183.13      140.91     17.09 o 
  -6   9   8       49.79       64.53     14.01 o 
  -5   9   8      910.54      858.78     56.47 o 
  -4   9   8       95.36      110.92     14.45 o 
  -3   9   8      312.43      329.67     21.34 o 
  -2   9   8      229.10      236.70     18.50 o 
  -1   9   8      395.28      441.19     32.57 o 
   0   9   8      364.55      381.05     28.27 o 
   1   9   8      573.06      539.81     29.46 o 
   2   9   8       94.48       83.95     15.67 o 
   3   9   8       68.63       72.27     14.03 o 
   4   9   8       11.45        6.70     12.56 o 
   5   9   8       94.51       57.42     15.23 o 
  -8  10   8       17.78       -4.34     14.43 o 
  -7  10   8      239.75      194.71     20.07 o 
  -6  10   8      276.06      199.48     20.98 o 
  -5  10   8      118.17      108.67     16.26 o 
  -4  10   8      156.37      149.95     18.60 o 
  -3  10   8      223.70      202.00     18.26 o 
  -2  10   8      131.52      120.80     17.34 o 
  -1  10   8       20.99        5.17     15.84 o 
   0  10   8        7.69       -4.05      8.61 o 
   1  10   8      178.13      191.86     18.19 o 
   2  10   8      293.85      272.26     23.16 o 
 -17   1   9       11.19       -3.14     15.17 o 
 -16   1   9        2.93       -7.68     17.35 o 
 -15   1   9       32.79       19.77     11.87 o 
 -14   1   9      131.34      123.80     17.14 o 
 -13   1   9       43.78       34.91     11.09 o 
 -12   1   9      180.56      199.35     18.13 o 
 -11   1   9      143.64      164.30     14.85 o 
 -10   1   9        4.77        3.29      7.58 o 
  -9   1   9      316.38      351.16     19.38 o 
  -8   1   9      932.35      936.69     33.95 o 
  -7   1   9       53.39       45.98      7.88 o 
  -6   1   9      689.48      590.13     94.73 o 
  -5   1   9      122.69      127.49      7.66 o 
  -4   1   9      186.77      179.08      9.49 o 
  -3   1   9      155.36      168.80     10.34 o 
  -2   1   9     1153.28     1190.84     32.39 o 
  -1   1   9       11.56       10.12      7.28 o 
   0   1   9     1177.09     1213.03     35.76 o 
   1   1   9        4.36        6.02      6.75 o 
   2   1   9      748.13      811.36     31.10 o 
   3   1   9       21.89       10.18      6.72 o 
   4   1   9       16.89       19.10      7.15 o 
   5   1   9       10.37        8.35      8.34 o 
   6   1   9       58.52       51.07     11.34 o 
   7   1   9        6.69       -0.52      9.21 o 
   8   1   9       82.57       73.78     13.74 o 
   9   1   9       16.75        0.27     11.15 o 
  10   1   9        9.18      -11.62     11.62 o 
  11   1   9       21.48        4.51     13.65 o 
 -17   2   9        3.81        6.36     15.84 o 
 -16   2   9       74.13       39.98     16.67 o 
 -15   2   9       67.42       30.50     12.93 o 
 -14   2   9      690.78      699.07     30.67 o 
 -13   2   9      411.79      436.41     24.58 o 
 -12   2   9       35.71       25.64     10.33 o 
 -11   2   9      255.48      264.72     21.68 o 
 -10   2   9        1.72        1.81      7.66 o 
  -9   2   9       11.33        2.13      6.46 o 
  -8   2   9      759.19      731.34     27.06 o 
  -7   2   9      834.14      826.39     28.49 o 
  -6   2   9      295.36      298.59     13.86 o 
  -5   2   9      686.70      699.38     21.93 o 
  -4   2   9      153.70      142.23      8.98 o 
  -3   2   9      207.80      236.35     12.26 o 
  -2   2   9      257.59      246.25     15.58 o 
  -1   2   9      395.94      416.71     15.19 o 
   0   2   9     1361.53     1433.89     34.94 o 
   1   2   9       80.90       86.27      8.58 o 
   2   2   9      226.06      237.37     12.89 o 
   3   2   9       78.26       80.21      8.66 o 
   4   2   9      492.07      486.31     18.19 o 
   5   2   9      367.94      356.74     24.94 o 
   6   2   9      191.94      177.31     16.93 o 
   7   2   9      427.92      456.55     26.81 o 
   8   2   9       10.83       18.43     11.47 o 
   9   2   9       15.90       19.23     11.89 o 
  10   2   9        1.95        2.27     12.51 o 
  11   2   9       67.21       33.31     14.68 o 
 -17   3   9       69.32       26.15     22.30 o 
 -16   3   9      547.49      538.67     33.49 o 
 -15   3   9      333.16      319.00     22.92 o 
 -14   3   9      234.45      266.55     20.87 o 
 -13   3   9      920.19      962.65     36.45 o 
 -12   3   9      855.13      859.44     33.26 o 
 -11   3   9     1964.88     2093.14     60.85 o 
 -10   3   9       97.66       75.19     11.47 o 
  -9   3   9     2038.59     2052.14     63.09 o 
  -8   3   9       17.27       21.16      7.90 o 
  -7   3   9     3776.85     3800.08     87.60 o 
  -6   3   9      207.56      216.69     12.18 o 
  -5   3   9     4092.62     4152.75     94.28 o 
  -4   3   9     1218.60     1246.82     30.53 o 
  -3   3   9     5178.22     5155.20    105.75 o 
  -2   3   9     1763.59     1760.17     40.61 o 
  -1   3   9     3707.60     3648.06     81.55 o 
   0   3   9     1455.51     1395.82     49.75 o 
   1   3   9     2201.93     2155.37     62.53 o 
   2   3   9     3459.39     3496.38    106.22 o 
   3   3   9      155.65      163.22     14.51 o 
   4   3   9     4952.53     5101.78    147.66 o 
   5   3   9      394.48      377.32    107.92 o 
   6   3   9     2051.57     2085.11    102.46 o 
   7   3   9       83.69       60.95     19.54 o 
   8   3   9      599.73      620.62     41.37 o 
   9   3   9       25.91       21.19     13.34 o 
  10   3   9     1500.60     1574.58     67.66 o 
  11   3   9       89.14       70.11     22.59 o 
 -16   4   9      813.68      918.08     42.07 o 
 -15   4   9      621.47      599.98     34.71 o 
 -14   4   9     1086.33     1101.42     40.82 o 
 -13   4   9     1631.38     1725.21     54.32 o 
 -12   4   9      570.72      583.57     27.25 o 
 -11   4   9      983.55     1017.54     39.91 o 
 -10   4   9     3001.11     2985.40    104.77 o 
  -9   4   9      152.83      159.24     18.77 o 
  -8   4   9     8125.36     8005.27    213.04 o 
  -7   4   9      228.71      266.85     18.29 o 
  -6   4   9     7226.92     7287.75    172.34 o 
  -5   4   9       84.39      104.51     10.46 o 
  -4   4   9     4762.29     4849.83    106.83 o 
  -3   4   9      303.04      310.48     14.75 o 
  -2   4   9     4966.40     5025.66    130.40 o 
  -1   4   9     4789.06     4772.67    124.87 o 
   0   4   9     5740.39     5723.58    136.85 o 
   1   4   9     3932.66     3920.24     97.21 o 
   2   4   9      857.78      836.65     32.22 o 
   3   4   9     3267.15     3280.26    109.04 o 
   4   4   9        7.13        9.58      8.82 o 
   5   4   9     3848.85     3899.06    134.43 o 
   6   4   9       68.24       45.76     14.35 o 
   7   4   9     2236.70     2214.88     77.26 o 
   8   4   9       60.01       61.48     15.92 o 
   9   4   9     2170.26     2185.97     77.42 o 
  10   4   9       37.74       32.76     16.22 o 
 -16   5   9     1334.06     1506.07     74.69 o 
 -15   5   9      407.95      455.18     34.16 o 
 -14   5   9      627.40      661.50     36.97 o 
 -13   5   9     1696.07     1729.52     60.11 o 
 -12   5   9      582.16      556.01     29.81 o 
 -11   5   9     3346.97     3375.29     99.82 o 
 -10   5   9     1450.60     1423.47     63.59 o 
  -9   5   9     3385.28     3429.78     99.70 o 
  -8   5   9     1362.24     1335.61     40.71 o 
  -7   5   9     1450.42     1385.87     41.50 o 
  -6   5   9       81.58       59.33     11.07 o 
  -5   5   9     4066.35     3976.51    110.57 o 
  -4   5   9      237.27      260.38     15.75 o 
  -3   5   9     6367.47     6548.23    155.08 o 
  -2   5   9     2400.43     2459.26     69.77 o 
  -1   5   9      807.83      851.33     31.90 o 
   0   5   9      247.24      231.94     15.84 o 
   1   5   9     2410.72     2425.41     64.99 o 
   2   5   9     2477.37     2575.75     75.22 o 
   3   5   9      206.86      230.07     16.96 o 
   4   5   9     2639.32     2705.70     89.67 o 
   5   5   9      715.73      763.38     32.69 o 
   6   5   9      743.78      757.84     41.74 o 
   7   5   9        7.47       -1.27     12.01 o 
   8   5   9      322.89      275.17     26.34 o 
   9   5   9      486.26      501.01     35.56 o 
 -15   6   9     1158.17     1247.38     62.40 o 
 -14   6   9     1824.51     1922.97     66.16 o 
 -13   6   9      879.46      979.84     41.20 o 
 -12   6   9      636.40      646.40     32.64 o 
 -11   6   9      878.32      900.13     37.90 o 
 -10   6   9     1463.77     1498.75     57.16 o 
  -9   6   9      290.56      273.44     24.28 o 
  -8   6   9     4261.29     4223.12    118.29 o 
  -7   6   9      147.87      155.13     15.45 o 
  -6   6   9     3644.50     3553.41    101.20 o 
  -5   6   9      154.59      140.99     15.15 o 
  -4   6   9     3074.23     2989.08     76.96 o 
  -3   6   9      492.29      487.10     24.09 o 
  -2   6   9     1082.27     1102.12     35.82 o 
  -1   6   9     1871.59     1906.78     57.82 o 
   0   6   9     2249.05     2312.59     64.08 o 
   1   6   9      663.74      661.75     26.90 o 
   2   6   9     1741.33     1672.29     49.28 o 
   3   6   9      847.48      793.10     33.31 o 
   4   6   9      104.58      105.99     15.09 o 
   5   6   9     1113.90     1219.10     44.39 o 
   6   6   9       25.29       12.68     12.66 o 
   7   6   9     1312.12     1362.71     54.61 o 
   8   6   9       19.80       -4.74     13.65 o 
   9   6   9     1061.25     1072.13     49.17 o 
 -13   7   9      586.40      542.89     37.32 o 
 -12   7   9      439.75      433.78     32.81 o 
 -11   7   9     3147.14     3012.22    257.30 o 
 -10   7   9      174.79      109.90     18.47 o 
  -9   7   9     3922.18     3809.83    127.12 o 
  -8   7   9        6.59       16.11     10.78 o 
  -7   7   9     3152.55     3125.49     91.67 o 
  -6   7   9      526.29      473.38     28.50 o 
  -5   7   9     4332.43     4206.05    130.87 o 
  -4   7   9     1008.48     1042.54     46.69 o 
  -3   7   9     7472.10     7490.88    177.36 o 
  -2   7   9     1012.13     1067.26     37.00 o 
  -1   7   9     2208.72     2394.00     70.45 o 
   0   7   9      414.97      482.22     30.84 o 
   1   7   9     1055.61     1038.57     55.18 o 
   2   7   9     3447.84     3320.13     86.30 o 
   3   7   9      405.80      376.97     40.28 o 
   4   7   9     3960.12     4065.49    112.89 o 
   5   7   9      375.55      411.06     30.58 o 
   6   7   9     1414.89     1397.12     63.07 o 
   7   7   9      156.14      165.39     21.53 o 
 -12   8   9     1464.03     1467.56     64.29 o 
 -11   8   9      197.48      107.48     39.04 o 
 -10   8   9     2146.03     2124.95     80.42 o 
  -9   8   9      175.57      143.60     20.36 o 
  -8   8   9     5366.14     4907.49    205.60 o 
  -7   8   9       80.15       57.11     13.84 o 
  -6   8   9     4366.31     4294.10    188.98 o 
  -5   8   9       12.42        7.92     11.39 o 
  -4   8   9     3258.00     2922.63    237.88 o 
  -3   8   9     1837.06     1846.84     75.76 o 
  -2   8   9     2132.18     2200.60     82.60 o 
  -1   8   9     2325.74     2540.23    116.65 o 
   0   8   9     3308.51     3445.97    244.83 o 
   1   8   9     2849.70     2845.02    178.13 o 
   2   8   9     2003.61     1946.06     66.16 o 
   3   8   9     2128.57     2153.44     67.65 o 
   4   8   9      364.05      392.65     26.49 o 
   5   8   9     1841.50     1930.34     79.76 o 
   6   8   9      120.91      115.55     24.45 o 
 -10   9   9      198.06      137.98     21.60 o 
  -9   9   9     2293.52     2104.11    160.11 o 
  -8   9   9       28.92       19.40     12.75 o 
  -7   9   9     1200.50     1129.18     44.28 o 
  -6   9   9        3.01       -4.36     11.53 o 
  -5   9   9     1585.53     1567.78     64.43 o 
  -4   9   9      379.63      365.08     26.13 o 
  -3   9   9     3066.08     3039.06    109.43 o 
  -2   9   9      379.83      384.49     24.96 o 
  -1   9   9     2033.06     2062.85    102.52 o 
   0   9   9      405.55      435.29     25.43 o 
   1   9   9      554.42      537.85     31.68 o 
   2   9   9     1696.08     1545.59     68.65 o 
   3   9   9      624.03      684.44     38.61 o 
   4   9   9     1468.10     1265.46    101.03 o 
  -6  10   9     2609.02     2415.18    187.64 o 
  -5  10   9       28.87       24.80     14.14 o 
  -4  10   9      472.02      402.21     27.71 o 
  -3  10   9       64.03       67.49     16.17 o 
  -2  10   9      646.84      610.71     39.51 o 
  -1  10   9      340.66      298.04     24.04 o 
   0  10   9     1260.04     1319.61     47.46 o 
 -17   0  10      174.99      144.58     33.03 o 
 -16   0  10     2203.14     2375.86    101.48 o 
 -15   0  10      112.16      115.50     22.42 o 
 -14   0  10      866.76      891.29     50.25 o 
 -13   0  10     1359.71     1454.69     67.16 o 
 -12   0  10     1193.29     1289.96     72.98 o 
 -10   0  10     2718.36     2497.82    206.31 o 
  -9   0  10     4092.71     4244.46    153.82 o 
  -8   0  10      448.20      444.70     36.86 o 
  -7   0  10     3086.70     3139.65    116.55 o 
  -6   0  10      468.66      458.78     32.04 o 
  -5   0  10     8343.71     7957.89    272.19 o 
  -4   0  10     1107.93     1090.16     39.39 o 
  -3   0  10     8452.55     8503.14    241.16 o 
  -2   0  10       43.05       33.91      9.31 o 
  -1   0  10     3681.25     3737.81    128.12 o 
   0   0  10      242.01      236.79     18.29 o 
   1   0  10     2326.60     2359.80     76.50 o 
   2   0  10     2053.24     2016.07     79.68 o 
   3   0  10     1236.04     1249.21     46.81 o 
   4   0  10     2385.69     2275.33    102.97 o 
   5   0  10     2339.34     2381.64     89.64 o 
   6   0  10     2424.36     2444.76    110.29 o 
   7   0  10      322.74      340.90     29.41 o 
   8   0  10     1387.49     1390.37     75.09 o 
   9   0  10      341.34      311.21     37.07 o 
  10   0  10     1648.47     1621.92    142.86 o 
 -17   1  10     1767.19     1841.04     74.23 o 
 -16   1  10      213.40      250.79     21.63 o 
 -15   1  10     2999.34     3214.44     90.15 o 
 -14   1  10     1742.86     1682.39     87.55 o 
 -13   1  10     3643.82     3710.10    110.63 o 
 -12   1  10     2338.83     2303.96     66.41 o 
 -11   1  10     1788.19     1808.17     54.37 o 
 -10   1  10     1309.06     1344.64     42.78 o 
  -9   1  10     2514.70     2526.95     69.45 o 
  -8   1  10     6953.10     7101.28    245.70 o 
  -7   1  10      359.23      344.62     19.98 o 
  -6   1  10    12299.84    12210.86    315.05 o 
  -5   1  10      493.02      444.32     18.33 o 
  -4   1  10     3220.45     3110.49     70.45 o 
  -3   1  10      681.91      676.78     20.39 o 
  -2   1  10     3225.24     3290.56     74.70 o 
  -1   1  10     1651.44     1677.55     56.19 o 
   0   1  10     9976.58    10454.38    243.25 o 
   1   1  10     1034.47     1034.82     33.24 o 
   2   1  10     7614.14     7964.87    212.02 o 
   3   1  10      338.69      358.72     17.84 o 
   4   1  10     2335.43     2326.68     62.39 o 
   5   1  10     1664.81     1668.93     53.80 o 
   6   1  10      499.82      482.91     35.46 o 
   7   1  10     3169.41     3167.35    100.35 o 
   8   1  10     1003.45      973.20     39.09 o 
   9   1  10     1802.47     1824.54     60.66 o 
  10   1  10      416.85      388.93     28.36 o 
 -17   2  10       26.18       22.47     16.51 o 
 -16   2  10     3494.25     3567.64    140.59 o 
 -15   2  10       56.61       43.51     13.33 o 
 -14   2  10     2714.16     2848.22     81.06 o 
 -13   2  10     1656.95     1692.31     53.47 o 
 -12   2  10     3870.21     3919.89    103.81 o 
 -11   2  10     5241.96     5384.22    136.76 o 
 -10   2  10     3732.90     3682.47    105.06 o 
  -9   2  10     1555.01     1677.34     50.20 o 
  -8   2  10     6045.75     6036.60    149.75 o 
  -7   2  10     3095.24     3172.08     83.40 o 
  -6   2  10      196.32      209.55     14.33 o 
  -5   2  10     8476.11     8429.11    200.24 o 
  -4   2  10       70.64       51.91     10.76 o 
  -3   2  10    13595.59    13517.27    282.86 o 
  -2   2  10       11.98        1.32      8.43 o 
  -1   2  10     8326.07     8453.41    180.57 o 
   0   2  10       47.70       56.10      9.02 o 
   1   2  10     6029.42     6231.91    128.48 o 
   2   2  10     1005.20      983.88     38.57 o 
   3   2  10     6043.01     5991.02    133.79 o 
   4   2  10     1386.79     1432.50     51.02 o 
   5   2  10     5591.47     5244.50    138.79 o 
   6   2  10     1593.69     1530.51     57.89 o 
   7   2  10     1087.78     1032.74     40.12 o 
   8   2  10     1279.44     1355.65     53.60 o 
   9   2  10      419.60      415.70     31.09 o 
  10   2  10     1732.98     1811.20     67.63 o 
 -16   3  10      180.66      192.06     21.87 o 
 -15   3  10     2756.70     2844.01     82.17 o 
 -14   3  10      938.60      967.25     37.81 o 
 -13   3  10     4352.86     4486.96    117.99 o 
 -12   3  10      323.45      322.28     21.21 o 
 -11   3  10     1628.30     1628.19     50.70 o 
 -10   3  10     1339.90     1297.23     45.42 o 
  -9   3  10      295.68      326.55     21.06 o 
  -8   3  10     4747.07     4782.78    121.15 o 
  -7   3  10     1526.84     1519.85     45.70 o 
  -6   3  10     6400.08     6355.09    171.45 o 
  -5   3  10     1025.43      978.23     35.75 o 
  -4   3  10     5237.23     5445.69    131.56 o 
  -3   3  10      233.83      231.02     13.56 o 
  -2   3  10     5797.65     5756.84    126.16 o 
  -1   3  10      142.98      142.85     11.54 o 
   0   3  10     7849.95     7743.79    319.40 o 
   1   3  10     1370.21     1404.43     46.35 o 
   2   3  10     2143.40     2129.16     85.35 o 
   3   3  10       11.63       18.93      9.18 o 
   4   3  10     2699.71     2721.21    105.73 o 
   5   3  10     1131.12     1049.92     43.68 o 
   6   3  10     1126.44     1045.29     58.78 o 
   7   3  10     3778.73     3685.33    141.54 o 
   8   3  10      526.02      590.30     35.58 o 
   9   3  10     1272.17     1269.43     52.66 o 
  10   3  10      496.75      448.30     33.36 o 
 -16   4  10      499.96      502.76     36.79 o 
 -15   4  10       49.00       37.22     14.50 o 
 -14   4  10      295.88      282.81     23.55 o 
 -13   4  10      489.07      467.51     34.99 o 
 -12   4  10      681.55      726.50     33.50 o 
 -11   4  10     2643.05     2639.15     81.03 o 
 -10   4  10      252.37      258.95     20.01 o 
  -9   4  10     1392.71     1385.04     48.45 o 
  -8   4  10     2155.80     2150.67     67.27 o 
  -7   4  10     2218.84     2229.06     68.84 o 
  -6   4  10       18.45        2.73      6.86 o 
  -5   4  10     2140.32     2156.46     58.51 o 
  -4   4  10      416.04      400.60     22.17 o 
  -3   4  10     2680.13     2648.11     68.92 o 
  -2   4  10      173.48      171.48     13.50 o 
  -1   4  10     2115.10     2115.63     62.27 o 
   0   4  10       16.96       28.49      9.03 o 
   1   4  10      721.54      700.33     26.84 o 
   2   4  10     1706.25     1734.69     58.33 o 
   3   4  10      975.59      973.13     33.53 o 
   4   4  10     1653.29     1707.37     55.29 o 
   5   4  10     1054.61      989.13    116.36 o 
   6   4  10      737.58      759.49     43.11 o 
   7   4  10       78.24       54.58     15.78 o 
   8   4  10      153.27      154.31     20.74 o 
   9   4  10       18.98       19.24     14.85 o 
 -15   5  10      255.89      238.05     25.26 o 
 -14   5  10      156.83      140.45     25.55 o 
 -13   5  10     1027.05     1004.25     41.70 o 
 -12   5  10      169.20      183.53     24.17 o 
 -11   5  10      489.40      479.25     31.57 o 
 -10   5  10      721.89      737.88     33.06 o 
  -9   5  10      138.58      130.37     14.71 o 
  -8   5  10     2856.84     2774.93     96.51 o 
  -7   5  10      422.01      366.29     26.98 o 
  -6   5  10     2439.76     2403.77     72.45 o 
  -5   5  10       65.45       63.13     11.51 o 
  -4   5  10      286.58      277.44     19.59 o 
  -3   5  10        0.69       -2.20      7.48 o 
  -2   5  10     1492.43     1440.37     46.05 o 
  -1   5  10      423.26      418.88     23.24 o 
   0   5  10     2182.70     2114.59     58.53 o 
   1   5  10     1129.21     1062.10     37.20 o 
   2   5  10      850.32      887.85     34.91 o 
   3   5  10      245.70      268.45     26.74 o 
   4   5  10      498.48      497.64     27.99 o 
   5   5  10      785.66      833.98     82.95 o 
   6   5  10       84.22       74.42     16.64 o 
   7   5  10      839.49      883.80     42.02 o 
   8   5  10        1.27      -12.64     12.64 o 
 -14   6  10     1094.96     1117.60     67.05 o 
 -13   6  10      176.65      165.61     19.31 o 
 -12   6  10      611.68      572.19     36.35 o 
 -11   6  10      538.97      511.21     39.26 o 
 -10   6  10     1239.96     1231.90     53.78 o 
  -9   6  10      440.49      405.10     30.13 o 
  -8   6  10      476.76      434.66     30.64 o 
  -7   6  10      867.92      826.62     34.49 o 
  -6   6  10      209.80      179.41     20.59 o 
  -5   6  10     2731.37     2684.12     80.39 o 
  -4   6  10       42.12       14.80     11.01 o 
  -3   6  10     2886.31     2891.45     85.90 o 
  -2   6  10       56.70       42.42     11.42 o 
  -1   6  10     2951.51     3093.61     80.50 o 
   0   6  10        8.67        2.70     10.09 o 
   1   6  10      926.58      950.01     37.17 o 
   2   6  10      407.84      410.37     34.29 o 
   3   6  10      489.93      570.68     29.55 o 
   4   6  10      568.70      528.09     34.06 o 
   5   6  10      680.41      689.68     35.80 o 
   6   6  10      454.66      415.06     31.05 o 
   7   6  10      250.67      223.34     24.09 o 
 -13   7  10      619.39      564.76     38.24 o 
 -12   7  10      201.71      176.28     22.62 o 
 -11   7  10      468.82      469.75     34.66 o 
 -10   7  10       22.40        9.55     13.40 o 
  -9   7  10      513.97      498.86     34.62 o 
  -8   7  10      728.30      668.79     38.46 o 
  -7   7  10      185.49      170.79     21.47 o 
  -6   7  10     1147.74     1122.94     42.98 o 
  -5   7  10      244.43      206.05     19.17 o 
  -4   7  10      513.81      551.20     28.99 o 
  -3   7  10       12.92        5.66     11.44 o 
  -2   7  10     1625.01     1480.98     45.60 o 
  -1   7  10      502.83      495.91     27.03 o 
   0   7  10      707.32      713.33     42.57 o 
   1   7  10       41.79       15.14     12.24 o 
   2   7  10      701.35      703.04     29.53 o 
   3   7  10        5.24        8.04     11.66 o 
   4   7  10      266.87      247.37     21.28 o 
   5   7  10       80.94       52.54     15.90 o 
   6   7  10      219.25      240.42     25.25 o 
 -11   8  10      109.40       62.88     26.03 o 
 -10   8  10       21.77       -1.70     13.17 o 
  -9   8  10        4.95       -8.51     12.52 o 
  -8   8  10        2.87       -5.10     12.33 o 
  -7   8  10       90.74       76.46     14.67 o 
  -6   8  10        0.12      -10.37     10.37 o 
  -5   8  10       55.69       33.21     12.81 o 
  -4   8  10      127.22      114.32     16.57 o 
  -3   8  10        6.79       -9.75     11.26 o 
  -2   8  10       64.47       48.13     14.03 o 
  -1   8  10       40.08       33.72     11.79 o 
   0   8  10       37.26       33.73     13.97 o 
   1   8  10       99.03      108.86     16.26 o 
   2   8  10        2.25       -3.01     10.51 o 
   3   8  10        7.67        6.11     10.13 o 
   4   8  10      101.87       61.64     15.63 o 
  -8   9  10       78.87       48.19     17.42 o 
  -7   9  10      372.65      299.91     23.50 o 
  -6   9  10       90.11       71.84     15.63 o 
  -5   9  10       94.36      128.05     18.18 o 
  -4   9  10      256.97      272.10     23.61 o 
  -3   9  10       50.67       29.24     13.25 o 
  -2   9  10      183.06      194.10     19.93 o 
  -1   9  10        5.85       15.26     10.24 o 
   0   9  10      420.90      493.75     46.95 o 
   1   9  10       65.57       15.69      8.51 o 
 -16   1  11      441.23      441.04     28.57 o 
 -15   1  11       88.82       70.14     19.17 o 
 -14   1  11      559.25      590.97     32.25 o 
 -13   1  11      140.16      152.29     15.78 o 
 -12   1  11       46.25       46.33     10.88 o 
 -11   1  11     1095.39     1106.38     38.57 o 
 -10   1  11       81.12       74.14     11.32 o 
  -9   1  11     1247.36     1191.82     43.89 o 
  -8   1  11       18.74       20.36      8.37 o 
  -7   1  11      919.11      882.34     33.40 o 
  -6   1  11       76.90       74.06     10.28 o 
  -5   1  11     2516.27     2475.04     72.75 o 
  -4   1  11      135.01      127.71     11.46 o 
  -3   1  11     3653.13     3540.13     80.33 o 
  -2   1  11       76.72       80.30      8.71 o 
  -1   1  11      312.90      316.06     19.07 o 
   0   1  11       45.19       30.57      9.77 o 
   1   1  11       17.04       16.37      8.23 o 
   2   1  11      782.85      781.10     29.06 o 
   3   1  11        2.61       -6.74      6.74 o 
   4   1  11      147.83      155.65     15.34 o 
   5   1  11        1.36      -10.42     10.42 o 
   6   1  11      214.05      208.91     19.11 o 
   7   1  11        1.70       -3.43      8.13 o 
   8   1  11      417.02      424.62     29.40 o 
   9   1  11        0.74       -7.95     12.84 o 
 -16   2  11       27.77       15.05     13.56 o 
 -15   2  11      643.23      635.15     31.43 o 
 -14   2  11       70.65       55.92     13.18 o 
 -13   2  11      848.66      898.03     35.49 o 
 -12   2  11       12.04       -2.95      8.90 o 
 -11   2  11     1168.57     1169.25     54.76 o 
 -10   2  11     2240.89     2201.08     63.59 o 
  -9   2  11      429.61      434.21     23.01 o 
  -8   2  11      859.46      801.30     31.99 o 
  -7   2  11      553.63      554.62     24.08 o 
  -6   2  11      549.93      554.68     26.51 o 
  -5   2  11       76.62       90.54     14.21 o 
  -4   2  11     1906.98     1907.31     48.93 o 
  -3   2  11       18.93       15.34      6.40 o 
  -2   2  11     1231.35     1225.28     31.92 o 
  -1   2  11        7.45       11.88      6.37 o 
   0   2  11     1088.22     1101.33     32.45 o 
   1   2  11      987.45      986.58     30.97 o 
   2   2  11      265.38      284.89     20.40 o 
   3   2  11       70.87       54.84     12.31 o 
   4   2  11      520.91      484.50     33.87 o 
   5   2  11        1.31       -9.49     12.82 o 
   6   2  11       30.00       28.60     13.81 o 
   7   2  11      221.33      194.78     20.86 o 
   8   2  11       37.06       28.53     20.71 o 
   9   2  11      121.80      135.58     20.45 o 
 -16   3  11     1121.75     1181.59     48.61 o 
 -15   3  11      113.03      106.96     17.21 o 
 -14   3  11      767.96      711.42     34.87 o 
 -13   3  11      555.86      536.05     31.39 o 
 -12   3  11     1057.19     1069.36     42.48 o 
 -11   3  11       16.86       12.19      8.14 o 
 -10   3  11     2933.78     2969.24     89.35 o 
  -9   3  11       64.56       52.32     11.88 o 
  -8   3  11     4655.31     4592.66    129.05 o 
  -7   3  11       11.33       17.71      8.71 o 
  -6   3  11      912.13      951.21     36.66 o 
  -5   3  11      437.30      459.83     24.87 o 
  -4   3  11      237.39      284.95     28.48 o 
  -3   3  11     1170.57     1120.22     57.96 o 
  -2   3  11      504.50      542.24     24.93 o 
  -1   3  11      434.43      458.32     28.36 o 
   0   3  11      944.63      943.37     35.86 o 
   1   3  11      988.17     1026.97     34.63 o 
   2   3  11      294.57      275.74     21.63 o 
   3   3  11     1364.06     1433.39     48.51 o 
   4   3  11        6.52        5.84     11.43 o 
   5   3  11     1160.38     1191.89     48.47 o 
   6   3  11       31.08       10.44     12.04 o 
   7   3  11      224.93      200.47     22.32 o 
   8   3  11        5.99        1.04     13.43 o 
 -15   4  11     1440.53     1449.46     55.25 o 
 -14   4  11      288.21      299.74     27.26 o 
 -13   4  11     2257.94     2346.40     76.15 o 
 -12   4  11      346.79      389.14     33.87 o 
 -11   4  11     1589.18     1644.70     62.39 o 
 -10   4  11        0.79       -9.15      9.15 o 
  -9   4  11     2533.36     2600.68     79.63 o 
  -8   4  11      475.59      438.05     25.43 o 
  -7   4  11     1828.39     1847.62     60.00 o 
  -6   4  11      918.77      963.80     43.98 o 
  -5   4  11     2972.65     2955.29     86.24 o 
  -4   4  11      937.61      918.31     35.85 o 
  -3   4  11      674.77      714.24     37.81 o 
  -2   4  11     1397.69     1394.70     42.11 o 
  -1   4  11      225.72      210.23     16.46 o 
   0   4  11     1211.92     1275.66     40.20 o 
   1   4  11      675.50      653.75     26.67 o 
   2   4  11     1682.22     1739.42     78.56 o 
   3   4  11       39.71       31.53     11.57 o 
   4   4  11     1748.96     1730.72    121.15 o 
   5   4  11       20.36       13.09     12.88 o 
   6   4  11      663.67      658.16     75.86 o 
   7   4  11      311.85      301.13     32.41 o 
   8   4  11      546.27      537.61     36.24 o 
 -14   5  11      972.09     1032.34     44.80 o 
 -13   5  11       10.09        1.92     11.46 o 
 -12   5  11     1430.57     1383.86    123.21 o 
 -11   5  11     1053.06     1046.56     42.16 o 
 -10   5  11     2788.78     2808.75     99.37 o 
  -9   5  11      965.01      954.98     45.55 o 
  -8   5  11     2116.41     2139.28     79.51 o 
  -7   5  11     1285.71     1283.93     54.58 o 
  -6   5  11      530.59      509.17     33.31 o 
  -5   5  11     2071.63     2147.75     67.29 o 
  -4   5  11      612.02      601.51     31.77 o 
  -3   5  11     3967.42     4046.47    125.82 o 
  -2   5  11      149.36      144.77     16.21 o 
  -1   5  11     3342.14     3405.58     87.85 o 
   0   5  11      528.11      499.28     25.75 o 
   1   5  11     1708.06     1721.20     50.98 o 
   2   5  11      125.05      131.37     14.54 o 
   3   5  11     1641.18     1748.90     56.92 o 
   4   5  11      350.33      380.23     25.86 o 
   5   5  11     1723.89     1652.79     81.60 o 
   6   5  11       13.42       19.21     14.65 o 
   7   5  11      749.26      774.15     40.55 o 
 -13   6  11     2420.26     2409.94     90.51 o 
 -12   6  11      190.30      184.45     33.62 o 
 -11   6  11     1259.52     1275.66     56.29 o 
 -10   6  11      530.66      571.71     37.69 o 
  -9   6  11     1122.10     1105.45     50.70 o 
  -8   6  11     3171.47     2998.73    105.14 o 
  -7   6  11      653.00      631.50     58.22 o 
  -6   6  11     2973.94     3042.93    105.67 o 
  -5   6  11     1921.28     1998.55     64.65 o 
  -4   6  11     2009.53     2037.22     65.78 o 
  -3   6  11      379.27      373.05     25.02 o 
  -2   6  11     3754.43     3613.76    166.25 o 
  -1   6  11       83.98       73.03     12.22 o 
   0   6  11     3341.03     3353.59     94.55 o 
   1   6  11       15.25       22.04     11.88 o 
   2   6  11     1993.25     1931.39     68.02 o 
   3   6  11       31.10       21.83     12.75 o 
   4   6  11     1177.64     1261.98     49.18 o 
   5   6  11      191.98      231.92     28.35 o 
   6   6  11      944.89      966.63     48.43 o 
 -12   7  11     1788.16     1835.46     83.50 o 
 -11   7  11      533.76      466.79     34.65 o 
 -10   7  11     1903.41     1822.31     73.17 o 
  -9   7  11      410.93      372.79     30.39 o 
  -8   7  11     2577.04     2601.14     94.63 o 
  -7   7  11      422.37      349.71     29.51 o 
  -6   7  11     1071.45     1111.73     67.86 o 
  -5   7  11     1122.28     1167.96     44.69 o 
  -4   7  11     1217.77     1236.16     57.16 o 
  -3   7  11     4840.78     4768.47    195.58 o 
  -2   7  11      136.60      177.16     41.69 o 
  -1   7  11     1268.18     1405.09     45.12 o 
   0   7  11      597.54      629.37     34.60 o 
   1   7  11     1154.83     1214.76     51.69 o 
   2   7  11        0.01      -13.43     13.43 o 
   3   7  11     2107.47     2145.91     68.11 o 
   4   7  11      249.85      236.46     21.75 o 
 -10   8  11       56.20       56.56     17.94 o 
  -9   8  11     2385.60     2336.76     91.91 o 
  -8   8  11      951.26      885.84     58.47 o 
  -7   8  11     2483.88     2407.83    156.85 o 
  -6   8  11      617.88      565.60     31.58 o 
  -5   8  11     1570.29     1569.24     56.14 o 
  -4   8  11      521.39      517.16     34.33 o 
  -3   8  11      621.60      676.31     38.09 o 
  -2   8  11      887.21      933.85     49.34 o 
  -1   8  11      285.18      309.27     24.60 o 
   0   8  11     2822.49     2948.02    121.89 o 
   1   8  11        9.42       -6.49     12.26 o 
   2   8  11     2930.71     3161.89    101.80 o 
  -5   9  11     1621.28     1568.45    111.17 o 
  -4   9  11      307.14      314.77     25.75 o 
  -3   9  11     3675.91     3600.55    153.74 o 
  -2   9  11      555.92      601.33     37.83 o 
 -16   0  12     1755.41     1791.67     83.61 o 
 -15   0  12      788.82      827.25     49.96 o 
 -14   0  12     1961.47     1900.94     84.57 o 
 -13   0  12      437.58      436.67     71.75 o 
 -12   0  12     5392.33     5441.24    236.74 o 
 -11   0  12       85.37      103.77     21.71 o 
 -10   0  12     5239.42     5030.46    182.78 o 
  -9   0  12      735.74      764.89     42.76 o 
  -8   0  12    11034.71    10978.45    374.79 o 
  -7   0  12      948.85      946.28     47.77 o 
  -6   0  12     9493.87     9155.81    313.85 o 
  -5   0  12     2675.11     2434.02     95.78 o 
  -4   0  12     5220.84     5243.98    186.64 o 
  -3   0  12     4995.54     5047.97    180.35 o 
  -2   0  12     6430.75     6447.69    188.69 o 
  -1   0  12     6948.39     7112.22    207.28 o 
   0   0  12     7253.19     7271.10    241.25 o 
   1   0  12     3310.05     3338.40    133.89 o 
   2   0  12     2088.64     2062.46     79.98 o 
   3   0  12     5881.27     5931.53    198.75 o 
   4   0  12       35.66       47.24     16.43 o 
   5   0  12     6418.36     6634.12    224.81 o 
   6   0  12       20.22       37.49     33.61 o 
   7   0  12     1999.27     1785.47    147.39 o 
   8   0  12       37.17       72.40     40.08 o 
 -16   1  12      250.04      245.46     24.77 o 
 -15   1  12     1609.48     1677.46     55.64 o 
 -14   1  12      301.20      293.08     23.60 o 
 -13   1  12     4435.00     4495.08    118.94 o 
 -12   1  12      490.09      527.33     29.63 o 
 -11   1  12     3046.71     2760.56    189.12 o 
 -10   1  12      973.26      958.68     39.17 o 
  -9   1  12     4055.45     3982.14    104.53 o 
  -8   1  12      430.73      431.64     23.08 o 
  -7   1  12     7328.11     7141.42    190.98 o 
  -6   1  12     1457.87     1393.14     47.02 o 
  -5   1  12     8731.04     8555.39    225.70 o 
  -4   1  12       12.17       -0.82     13.49 o 
  -3   1  12     4176.31     4195.36    116.60 o 
  -2   1  12     2808.13     2807.33     66.54 o 
  -1   1  12     2122.39     2141.00     53.43 o 
   0   1  12     7321.26     7473.39    174.64 o 
   1   1  12     1256.13     1297.68     42.88 o 
   2   1  12     3561.54     3526.73     83.69 o 
   3   1  12     1308.22     1261.09     43.90 o 
   4   1  12     3072.83     2977.92     88.86 o 
   5   1  12       59.90       35.95     13.11 o 
   6   1  12     2896.98     2892.33     93.74 o 
   7   1  12      154.93      141.65     19.58 o 
 -15   2  12     1978.51     2051.34     64.69 o 
 -14   2  12      907.33      935.17     37.57 o 
 -13   2  12      831.47      859.23     34.78 o 
 -12   2  12     2582.22     2522.02     72.84 o 
 -11   2  12       43.77       60.31     11.50 o 
 -10   2  12     2301.06     2314.74     66.76 o 
  -9   2  12      258.43      271.21     18.35 o 
  -8   2  12     3232.99     3088.37     83.50 o 
  -7   2  12       72.05       65.47     13.63 o 
  -6   2  12     2412.12     2192.33    130.83 o 
  -5   2  12       64.71       52.69     12.38 o 
  -4   2  12     2486.18     2570.68     85.68 o 
  -3   2  12     1358.73     1332.16     41.42 o 
  -2   2  12     2002.16     2034.75     57.27 o 
  -1   2  12     1283.02     1309.71     39.79 o 
   0   2  12     1269.75     1316.61     41.50 o 
   1   2  12     1281.50     1283.69     57.34 o 
   2   2  12       11.70        8.29     10.42 o 
   3   2  12     1223.75     1203.81     50.05 o 
   4   2  12        7.41        2.35     11.37 o 
   5   2  12     2598.53     2522.28     83.83 o 
   6   2  12        2.97       -7.90     12.59 o 
   7   2  12     1459.00     1359.55     57.38 o 
 -15   3  12     1795.40     1804.50     64.43 o 
 -14   3  12      246.82      217.66     21.65 o 
 -13   3  12     2879.20     2845.79     88.81 o 
 -12   3  12      907.04      934.60     43.45 o 
 -11   3  12     2286.99     2337.56     74.77 o 
 -10   3  12       27.00       22.29     10.34 o 
  -9   3  12     1274.69     1284.71     47.30 o 
  -8   3  12      360.52      364.12     23.72 o 
  -7   3  12     3057.94     2994.79     89.56 o 
  -6   3  12     1762.47     1823.63     65.49 o 
  -5   3  12     2684.18     2851.76     85.58 o 
  -4   3  12      398.80      320.75     69.15 o 
  -3   3  12     2090.33     2098.19     74.65 o 
  -2   3  12      559.34      528.03     43.19 o 
  -1   3  12      819.29      847.55     33.24 o 
   0   3  12     3324.75     3492.33     97.50 o 
   1   3  12       33.56       47.13     11.24 o 
   2   3  12     1695.28     1775.80     83.52 o 
   3   3  12      354.71      335.73     30.15 o 
   4   3  12      612.19      616.11     34.30 o 
   5   3  12       22.88       20.12     14.35 o 
   6   3  12      634.75      628.88     36.52 o 
   7   3  12      333.81      267.85     29.94 o 
 -14   4  12     1822.71     1833.33     64.44 o 
 -13   4  12       10.67        1.93     11.55 o 
 -12   4  12     3350.55     3398.36    112.72 o 
 -11   4  12      368.75      363.48     25.58 o 
 -10   4  12     5038.94     5169.60    145.85 o 
  -9   4  12      168.61      161.69     17.29 o 
  -8   4  12     5059.38     4874.49    157.71 o 
  -7   4  12      231.61      210.25     21.58 o 
  -6   4  12     2489.03     2379.59     86.19 o 
  -5   4  12     2792.73     2678.50     94.54 o 
  -4   4  12     1439.31     1435.58     49.80 o 
  -3   4  12     3657.89     3599.52    103.79 o 
  -2   4  12     1564.59     1547.44     52.91 o 
  -1   4  12     1775.27     1876.46     54.02 o 
   0   4  12     1092.16     1015.41     66.28 o 
   1   4  12     3342.39     3451.37    108.71 o 
   2   4  12       29.46       19.86     11.49 o 
   3   4  12     1613.75     1772.24     92.19 o 
   4   4  12      218.91      158.37     18.94 o 
   5   4  12     1759.91     1466.87    250.77 o 
   6   4  12        0.48       -3.92     11.91 o 
 -13   5  12     2174.83     2075.45     80.88 o 
 -12   5  12        5.36       -7.99     13.15 o 
 -11   5  12     2108.67     2022.14     78.28 o 
 -10   5  12       39.22        7.33     13.33 o 
  -9   5  12     1785.74     1796.41     71.05 o 
  -8   5  12      396.03      384.65     29.99 o 
  -7   5  12     2465.35     2354.23     86.61 o 
  -6   5  12      928.95      936.78     45.16 o 
  -5   5  12     2375.61     2380.08     87.17 o 
  -4   5  12     1138.65     1105.42     42.29 o 
  -3   5  12      964.68      912.25     56.07 o 
  -2   5  12      762.28      777.83     34.43 o 
  -1   5  12      226.43      219.75     19.39 o 
   0   5  12     2024.43     2086.09     64.31 o 
   1   5  12      259.68      264.80     21.83 o 
   2   5  12     1555.61     1589.86     53.52 o 
   3   5  12      898.65      855.67     41.46 o 
   4   5  12     1023.93     1021.66     45.14 o 
   5   5  12      121.84      146.76     20.48 o 
 -12   6  12       91.35       70.83     18.00 o 
 -11   6  12       18.74       -4.94     13.50 o 
 -10   6  12      175.77      162.49     21.62 o 
  -9   6  12      115.78       89.52     18.29 o 
  -8   6  12      517.34      422.92     32.20 o 
  -7   6  12        0.74      -10.85     11.59 o 
  -6   6  12      143.43      117.60     19.29 o 
  -5   6  12      294.88      224.96     24.21 o 
  -4   6  12       13.68       16.18     11.91 o 
  -3   6  12        2.22       -8.67      8.78 o 
  -2   6  12     1116.89     1034.34     41.59 o 
  -1   6  12       46.17       44.91     13.61 o 
   0   6  12      405.02      417.17     26.12 o 
   1   6  12       12.17        7.61     12.82 o 
   2   6  12       59.70       52.28     14.47 o 
   3   6  12      124.84      118.00     19.95 o 
   4   6  12       19.68        1.39     13.57 o 
 -10   7  12       27.62       29.34     15.98 o 
  -9   7  12        2.49       -2.55     14.03 o 
  -8   7  12        0.40      -11.63     12.86 o 
  -7   7  12       13.87       -3.64     13.63 o 
  -6   7  12      124.76       94.44     18.95 o 
  -5   7  12       40.67       43.92     16.22 o 
  -4   7  12      262.34      287.42     33.06 o 
  -3   7  12      124.74       96.80     16.37 o 
  -2   7  12        2.55       16.63     12.59 o 
  -1   7  12        7.78       -0.45     12.26 o 
   0   7  12        7.56       -4.26     14.02 o 
   1   7  12        1.28       -2.45     12.71 o 
   2   7  12        9.27       -1.71     12.38 o 
  -7   8  12        0.14       -6.67     13.77 o 
  -6   8  12        4.00       -5.89     13.98 o 
  -5   8  12       15.09      -14.49     17.53 o 
  -4   8  12        6.22      -11.50     11.50 o 
  -3   8  12       59.89       45.03     15.12 o 
  -2   8  12      112.11       69.65     16.06 o 
  -1   8  12      257.61      233.28     23.18 o 
 -15   1  13      217.56      224.89     20.88 o 
 -14   1  13       46.49       37.43     13.31 o 
 -13   1  13      304.57      292.50     25.31 o 
 -12   1  13      144.29      100.66     19.11 o 
 -11   1  13      379.80      390.61     26.55 o 
 -10   1  13     1461.60     1441.44     47.08 o 
  -9   1  13        7.18        6.21      7.76 o 
  -8   1  13      592.07      577.97     26.32 o 
  -7   1  13       15.33        2.25      7.56 o 
  -6   1  13      444.65      474.31     23.75 o 
  -5   1  13      134.42      132.98     13.79 o 
  -4   1  13     1467.04     1428.16     45.05 o 
  -3   1  13       24.68       15.37      8.41 o 
  -2   1  13     1489.00     1503.31     46.98 o 
  -1   1  13       51.66       48.88     10.45 o 
   0   1  13     1350.14     1337.98     45.77 o 
   1   1  13      337.40      346.23     23.32 o 
   2   1  13      191.11      198.84     18.14 o 
   3   1  13        4.13       -2.28     11.47 o 
   4   1  13      281.05      284.71     24.32 o 
   5   1  13        6.27       -9.89     11.46 o 
   6   1  13      165.14      184.19     28.27 o 
 -14   2  13      103.06       98.93     17.13 o 
 -13   2  13      388.53      411.55     31.26 o 
 -12   2  13      137.90      172.94     18.79 o 
 -11   2  13      725.42      687.45     33.23 o 
 -10   2  13       82.55       79.21     13.39 o 
  -9   2  13      555.14      471.54     47.87 o 
  -8   2  13       59.01       34.91     10.86 o 
  -7   2  13      753.30      733.28     33.05 o 
  -6   2  13       48.11       56.87     11.52 o 
  -5   2  13     1179.44     1196.24     44.31 o 
  -4   2  13        5.11        5.46      8.54 o 
  -3   2  13      532.73      579.08     28.81 o 
  -2   2  13       19.00       13.65     10.17 o 
  -1   2  13      141.63      152.87     16.57 o 
   0   2  13       14.02        2.37     10.04 o 
   1   2  13      714.37      731.55     29.58 o 
   2   2  13      685.27      659.05     36.10 o 
   3   2  13      804.47      789.07     37.54 o 
   4   2  13      116.15      147.89     19.85 o 
   5   2  13      104.11       77.58     16.57 o 
   6   2  13      149.11      156.14     20.84 o 
 -14   3  13      115.30      121.40     17.45 o 
 -13   3  13       64.22       61.11     14.89 o 
 -12   3  13      118.49      129.25     17.12 o 
 -11   3  13       28.26       23.36     11.07 o 
 -10   3  13      451.03      463.44     28.53 o 
  -9   3  13       87.98       70.15     12.99 o 
  -8   3  13       64.75       66.80     12.62 o 
  -7   3  13        5.37        1.99      8.94 o 
  -6   3  13        5.11       -2.62     10.36 o 
  -5   3  13       13.72        2.49      9.32 o 
  -4   3  13      224.14      160.03     25.47 o 
  -3   3  13      460.84      444.85     31.12 o 
  -2   3  13      112.28      114.27     15.03 o 
  -1   3  13        4.27       17.20     13.31 o 
   0   3  13      256.19      265.47     20.03 o 
   1   3  13      187.05      176.68     17.69 o 
   2   3  13       54.85       62.27     14.00 o 
   3   3  13      108.18      133.68     18.97 o 
   4   3  13      173.06      150.09     20.78 o 
   5   3  13      220.27      228.17     23.74 o 
 -13   4  13      327.23      355.47     28.95 o 
 -12   4  13      296.39      255.90     22.47 o 
 -11   4  13      509.60      513.24     36.58 o 
 -10   4  13      423.56      370.72     37.23 o 
  -9   4  13      217.33      165.68     27.43 o 
  -8   4  13        1.50       -0.26     11.24 o 
  -7   4  13      214.64      233.33     23.67 o 
  -6   4  13        1.84       -5.75     11.13 o 
  -5   4  13     1426.11     1388.60     58.41 o 
  -4   4  13       57.38       26.52     11.10 o 
  -3   4  13      717.30      758.74     40.67 o 
  -2   4  13       36.78       60.67     13.58 o 
  -1   4  13      512.86      529.93     34.37 o 
   0   4  13      104.14       58.21     21.93 o 
   1   4  13      386.93      405.22     57.64 o 
   2   4  13      236.25      284.06     22.70 o 
   3   4  13      852.27      843.64     63.17 o 
   4   4  13      212.39      204.18     22.13 o 
 -12   5  13     1279.67     1340.11     59.91 o 
 -11   5  13       29.19       22.99     15.34 o 
 -10   5  13     2607.47     2574.13     95.16 o 
  -9   5  13     1272.80     1302.93     61.49 o 
  -8   5  13     4130.93     3991.36    134.91 o 
  -7   5  13      324.06      316.78     27.91 o 
  -6   5  13     2289.30     2326.29     86.90 o 
  -5   5  13      166.38      150.96     20.95 o 
  -4   5  13     2795.15     2665.59     96.15 o 
  -3   5  13       88.08       64.26     16.51 o 
  -2   5  13     3246.95     3334.35     99.18 o 
  -1   5  13       13.97       23.80     12.93 o 
   0   5  13     2242.11     2354.40     82.83 o 
   1   5  13      170.31      189.45     23.79 o 
   2   5  13     1231.81     1301.20     47.85 o 
   3   5  13     1523.78     1602.18     61.11 o 
 -10   6  13     1044.46      948.73     68.86 o 
  -9   6  13     3110.59     3074.29    110.16 o 
  -8   6  13      157.98      164.47     22.58 o 
  -7   6  13     3241.89     3245.98    114.63 o 
  -6   6  13       75.86       94.76     19.08 o 
  -5   6  13     4106.41     4176.71    140.36 o 
  -4   6  13      129.28      126.48     20.91 o 
  -3   6  13     4542.19     4227.87    368.14 o 
  -2   6  13       72.49       90.20     16.35 o 
  -1   6  13     2888.82     2971.38     91.20 o 
   0   6  13      614.73      629.65     35.75 o 
   1   6  13     1565.75     1628.42     99.88 o 
   2   6  13     1155.37     1259.12     47.48 o 
  -8   7  13     1952.84     1965.11     79.09 o 
  -7   7  13      175.28      141.80     22.81 o 
  -6   7  13      867.57      823.70     68.11 o 
  -5   7  13       45.10       41.84     18.22 o 
  -4   7  13     2104.33     2042.17     80.51 o 
  -3   7  13      849.34      868.21     48.79 o 
  -2   7  13     2635.43     2610.48     83.10 o 
  -1   7  13      211.54      172.43     20.16 o 
 -14   0  14       63.11       86.27     21.60 o 
 -13   0  14     4320.24     4322.74    195.84 o 
 -12   0  14     1216.03     1153.87     59.81 o 
 -11   0  14      624.96      667.21     49.21 o 
 -10   0  14      110.26      102.82     22.14 o 
  -9   0  14     3735.77     3588.16    162.35 o 
  -8   0  14     1840.41     1861.70     80.83 o 
  -7   0  14     2600.33     2494.90    101.13 o 
  -6   0  14     3096.94     2981.16    116.52 o 
  -5   0  14      571.55      544.95     36.95 o 
  -4   0  14     3211.17     3259.38    125.25 o 
  -3   0  14        0.95        3.12     18.31 o 
  -2   0  14     4984.89     5220.30    188.59 o 
  -1   0  14      283.81      241.53     29.42 o 
   0   0  14     3239.49     3448.48    155.94 o 
   2   0  14      921.39      766.03     82.10 o 
 -13   1  14      490.93      212.71    136.32 o 
 -12   1  14     3810.97     3552.54    203.14 o 
 -11   1  14     1121.29     1095.17     44.04 o 
 -10   1  14     2715.25     2763.28     86.07 o 
  -9   1  14     1112.17     1056.00     42.27 o 
  -8   1  14      924.04      895.73     37.82 o 
  -7   1  14     4412.08     4224.69    122.05 o 
  -6   1  14      576.30      561.32     29.61 o 
  -5   1  14     3459.55     3579.89    115.62 o 
  -4   1  14      806.95      813.80     36.02 o 
  -3   1  14     2677.09     2858.85     86.70 o 
  -2   1  14      171.72      198.28     18.64 o 
  -1   1  14     3075.27     3285.02    111.46 o 
   0   1  14      533.38      509.17     39.22 o 
   1   1  14     1059.40     1139.26     53.80 o 
   2   1  14       61.59       45.36     15.23 o 
   3   1  14     2368.32     2428.91     81.10 o 
   4   1  14      131.88       98.81     18.23 o 
 -13   2  14     2292.83     2279.13     83.39 o 
 -12   2  14     1313.65     1294.78     50.23 o 
 -11   2  14     1067.83     1072.18     45.10 o 
 -10   2  14     2456.67     1871.07    385.18 o 
  -9   2  14     2162.92     1644.64    272.14 o 
  -8   2  14     4855.23     4749.67    135.61 o 
  -7   2  14     1647.24     1605.17     56.26 o 
  -6   2  14     3013.74     3016.64     91.65 o 
  -5   2  14       37.16       25.12     11.15 o 
  -4   2  14     1419.26     1415.15     58.61 o 
  -3   2  14      114.57      110.29     18.11 o 
  -2   2  14     3086.65     3175.25    109.34 o 
  -1   2  14        9.18       -2.95     12.32 o 
   0   2  14     3986.79     4141.44    131.15 o 
   1   2  14      682.89      718.90     53.27 o 
   2   2  14     1106.62     1120.68     46.44 o 
   3   2  14      944.52      875.73     40.84 o 
   4   2  14      857.25      848.69     42.08 o 
 -13   3  14      727.54      718.64     37.43 o 
 -12   3  14     3256.85     3224.56     99.58 o 
 -11   3  14      260.13      243.56     21.83 o 
 -10   3  14     1920.38     1902.34     65.01 o 
  -9   3  14     1052.66     1001.24     49.85 o 
  -8   3  14      546.63      567.19     35.34 o 
  -7   3  14     2631.06     2142.26    359.45 o 
  -6   3  14      494.32      581.07     46.62 o 
  -5   3  14     2981.78     2390.33    345.47 o 
  -4   3  14      360.68      348.77     28.79 o 
  -3   3  14     3211.32     3276.67    113.13 o 
  -2   3  14        1.25       -3.53     12.05 o 
  -1   3  14     2377.94     2385.13     87.31 o 
   0   3  14      154.87      167.17     20.95 o 
   1   3  14     2686.35     2856.44    145.13 o 
   2   3  14      267.88      251.00     24.35 o 
   3   3  14     1821.87     1889.43     96.42 o 
 -12   4  14        0.77        0.63     13.42 o 
 -11   4  14      983.58     1006.20     49.83 o 
 -10   4  14      338.19      315.76     28.57 o 
  -9   4  14     1207.10     1224.43     55.64 o 
  -8   4  14      902.27      827.90     43.98 o 
  -7   4  14     2333.85     2281.45     85.94 o 
  -6   4  14     1006.92      979.97     47.88 o 
  -5   4  14      961.75     1027.97     49.34 o 
  -4   4  14     1488.92     1333.28     58.31 o 
  -3   4  14      272.63      227.45     24.30 o 
  -2   4  14     2457.14     2575.44    111.87 o 
  -1   4  14      393.41      418.02     31.77 o 
   0   4  14     3067.42     3093.80    108.04 o 
   1   4  14       43.41        7.48     32.32 o 
   2   4  14      932.91      949.53     58.33 o 
 -10   5  14      579.07      523.37     36.82 o 
  -9   5  14       33.87       18.82     14.49 o 
  -8   5  14      561.77      505.48     36.10 o 
  -7   5  14      553.27      512.43     36.56 o 
  -6   5  14      718.24      636.83     39.32 o 
  -5   5  14     1244.24     1252.49     56.57 o 
  -4   5  14      712.24      720.53     46.37 o 
  -3   5  14      565.16      535.67     37.04 o 
  -2   5  14      360.86      376.42     31.73 o 
  -1   5  14      703.61      769.00     36.78 o 
   0   5  14        8.19       10.24     14.68 o 
   1   5  14      878.56      959.92     65.82 o 
  -8   6  14      170.90      112.41     20.51 o 
  -7   6  14       60.31       55.97     16.88 o 
  -6   6  14      169.24      135.49     21.21 o 
  -5   6  14        2.59      -11.83     12.86 o 
  -4   6  14      259.33      185.09     51.82 o 
  -3   6  14       19.51        4.70     15.04 o 
  -2   6  14      462.77      448.02     34.24 o 
 -12   1  15      554.54      512.95     34.74 o 
 -11   1  15       25.27       11.06     10.68 o 
 -10   1  15      327.53      301.82     23.98 o 
  -9   1  15      121.13      125.31     16.03 o 
  -8   1  15      105.27       88.05     14.37 o 
  -7   1  15       82.53       95.55     14.79 o 
  -6   1  15      139.36      138.97     16.41 o 
  -5   1  15       11.66       -0.85      9.03 o 
  -4   1  15        1.11       -7.61      8.89 o 
  -3   1  15        1.56        4.71     10.82 o 
  -2   1  15       18.79       11.14     12.02 o 
  -1   1  15      156.58      137.13     19.01 o 
   0   1  15       68.58       55.00     16.35 o 
   1   1  15      207.46      193.93     41.37 o 
   2   1  15      280.59      325.04     38.14 o 
 -11   2  15      325.37      284.41     27.25 o 
 -10   2  15      778.73      720.21     36.11 o 
  -9   2  15       64.88       53.66     13.08 o 
  -8   2  15      442.05      423.93     27.71 o 
  -7   2  15        0.27       -9.51     10.71 o 
  -6   2  15      758.90      705.30     40.02 o 
  -5   2  15       66.45       88.93     16.91 o 
  -4   2  15      561.60      585.31     38.21 o 
  -3   2  15      420.43      433.35     32.34 o 
  -2   2  15      266.38      294.72     26.81 o 
  -1   2  15       71.16       82.77     16.76 o 
   0   2  15      115.08       87.79     21.07 o 
 -10   3  15      199.25      167.62     21.88 o 
  -9   3  15     1344.70     1273.47     57.69 o 
  -8   3  15      536.39      433.22     67.43 o 
  -7   3  15     1460.56     1487.96     76.78 o 
  -6   3  15      146.40      160.27     25.19 o 
  -5   3  15     1915.88     1797.76     99.73 o 
  -4   3  15     1665.55     1709.92     69.71 o 
  -3   3  15      514.42      504.57     40.31 o 
  -2   3  15     1392.90     1473.28     62.40 o 
  -1   3  15      262.12      272.65     26.66 o 
   0   3  15      985.53     1084.68     59.26 o 
  -9   4  15        0.85      -11.85     11.85 o 
  -8   4  15      891.74      880.22     46.43 o 
  -7   4  15      485.86      454.82     34.10 o 
  -6   4  15     1012.11      967.35     48.96 o 
  -5   4  15     1317.10     1277.82     75.77 o 
  -4   4  15      975.53      792.53    199.91 o 
  -3   4  15     1138.97     1222.12     67.41 o 
  -2   4  15      544.11      460.72     35.05 o 
  -1   4  15      908.84      965.28     48.41 o 
  -5   5  15     1034.71     1073.09     52.52 o 
  -9   0  16     1116.38     1099.74     71.75 o 
  -8   0  16      125.69      168.72     36.85 o 
  -7   0  16     1757.76     1970.35    138.34 o 
  -6   0  16       45.23       80.16     29.74 o 
  -5   0  16      503.17      541.72     63.35 o 
  -4   0  16       54.59       43.96     29.09 o 
  -3   0  16      444.72      429.24     58.83 o 
  -2   0  16      598.58      650.97     87.27 o 
  -9   1  16      118.15      111.11     16.44 o 
  -8   1  16     1753.69     1728.40     61.52 o 
  -7   1  16       39.64       26.74     12.23 o 
  -6   1  16     2511.77     2572.26    164.20 o 
  -5   1  16      237.21      210.48     23.72 o 
  -4   1  16     2302.57     2430.94     89.73 o 
  -3   1  16      167.71      184.60     22.49 o 
  -2   1  16     1957.27     2101.51    101.92 o 
  -8   2  16       97.23       83.01     18.41 o 
  -7   2  16     5950.27     5688.58    215.35 o 
  -6   2  16        0.90        3.81     12.37 o 
  -5   2  16     2493.60     2530.17     94.08 o 
  -4   2  16      142.91      151.88     21.69 o 
  -3   2  16     2146.45     2256.14     85.73 o 
                                                 
